# Supplementary material for: Genome-wide identification of the GLK transcription factor family in melon and its expression analysis under biotic and abiotic stresses
Source: Front Plant Sci. 2025 Oct 29;16:1679452. doi: 10.3389/fpls.2025.1679452 (PMC12612749; doi:10.3389/fpls.2025.1679452)
Supplement: Supplementary file 1 [file DataSheet1.xlsx]

## Sheet: Table S1
Table S1 CmGLK Family Member Information
Gene name	Gene ID	Chromosome	Start position	End position	Number of amino acids	Molecular weight	Theoretical pI	Instability index	Aliphatic index	Grand average of hydropathicity	Subcellular localization
CmGLK1	MELO3C012590.1	chr01	19617312	19620141	379	42045.2	7.78	43.29	65.59	-0.789	Nucleus
CmGLK2	MELO3C015950.1	chr01	30976438	30979127	473	52893.4	6.16	44.33	60.17	-0.807	Nucleus
CmGLK3	MELO3C015951.1	chr01	30984559	30986946	320	36603.5	5.34	42.83	68.84	-0.862	Nucleus
CmGLK4	MELO3C010134.1	chr02	14263757	14271099	444	49312.5	5.13	54.19	63.09	-0.843	Nucleus
CmGLK5	MELO3C010245.1	chr02	15840669	15844113	675	73482.4	6.2	35.96	78.5	-0.475	Nucleus
CmGLK6	MELO3C025295.1	chr02	18768798	18771861	447	49371.8	5.92	67.09	59.91	-0.793	Nucleus
CmGLK7	MELO3C017472.1	chr02	22582843	22584854	423	48171.3	6.03	40.52	77.42	-0.609	Nucleus
CmGLK8	MELO3C011546.1	chr03	14749130	14752068	373	40310.9	6.52	62.37	65.92	-0.627	Nucleus
CmGLK9	MELO3C010906.1	chr03	27705381	27708586	260	29424	9.42	44.7	57.38	-0.867	Nucleus
CmGLK10	MELO3C010714.1	chr03	28932154	28935924	584	66158.9	5.63	45.36	74.55	-0.551	Nucleus
CmGLK11	MELO3C003375.1	chr04	523475	530423	491	55430.7	5.68	51.19	74.22	-0.612	Nucleus
CmGLK12	MELO3C003436.1	chr04	1097100	1102049	504	57449.5	9.53	53.6	73.91	-0.618	Nucleus
CmGLK13	MELO3C018255.1	chr04	7270936	7275229	267	29595.5	8.92	43.46	68.28	-0.534	Mitochondria
CmGLK14	MELO3C012848.1	chr04	12941430	12945979	482	53616.6	5.34	53.78	70.75	-0.701	Nucleus
CmGLK15	MELO3C022765.1	chr04	20916450	20922122	310	34793.5	8.28	33.48	82.77	-0.619	Nucleus
CmGLK16	MELO3C030927.1	chr04	24094991	24098181	227	26023.8	9.6	60.75	73.48	-0.785	Nucleus
CmGLK17	MELO3C026896.1	chr04	25571642	25574703	404	43835.9	8.85	40.71	71.01	-0.656	Nucleus
CmGLK18	MELO3C009733.1	chr04	28625333	28626665	286	30559.2	6.29	44.85	71.68	-0.419	Nucleus
CmGLK19	MELO3C009690.1	chr04	28969920	28975866	236	25742.9	9.3	74.33	67.37	-0.828	Nucleus
CmGLK20	MELO3C031382.1	chr05	12800456	12801405	92	10573.1	10.07	12.31	77.39	-0.779	Nucleus
CmGLK21	MELO3C004489.1	chr05	27699044	27703556	699	76840.5	5.64	44.02	73.76	-0.57	Nucleus
CmGLK22	MELO3C004535.1	chr05	28074342	28077983	500	55070.2	6.52	51.95	64.06	-0.946	Nucleus
CmGLK23	MELO3C006693.1	chr06	5045134	5049511	660	72837.8	5.82	47.16	73.27	-0.541	Nucleus
CmGLK24	MELO3C006873.1	chr06	6843146	6845612	486	54658.2	6.87	40.12	82.02	-0.433	Nucleus
CmGLK25	MELO3C019573.1	chr06	12420063	12426444	503	55490.1	9.34	53	56.82	-0.658	Nucleus
CmGLK26	MELO3C013874.1	chr06	31976977	31982453	558	62189.4	5.72	47.55	75.81	-0.57	Nucleus
CmGLK27	MELO3C016975.1	chr07	673597	678483	689	76278.5	6.06	43.26	74.82	-0.56	Nucleus
CmGLK28	MELO3C022963.1	chr07	6417413	6422828	231	26801.3	6.76	67.35	76.32	-0.806	Nucleus
CmGLK29	MELO3C007210.1	chr08	1479912	1482708	345	40680.4	9.07	56.83	58.75	-1.169	Nucleus
CmGLK30	MELO3C007400.1	chr08	2523597	2526472	209	24057.6	8.75	53.92	73.16	-0.729	Nucleus
CmGLK31	MELO3C007540.1	chr08	3446536	3448605	377	42254.5	6.82	47.45	70.34	-0.755	Nucleus
CmGLK32	MELO3C007988.1	chr08	6568041	6571813	270	29674.2	8.71	51.67	68.33	-0.836	Nucleus
CmGLK33	MELO3C007989.1	chr08	6573492	6579196	313	34392.8	6.22	38.84	72.33	-0.58	Mitochondria
CmGLK34	MELO3C019117.1	chr08	12670609	12671628	301	32468.4	6.39	55.73	72.66	-0.446	Nucleus
CmGLK35	MELO3C008929.1	chr08	22407507	22410674	394	44078.5	8.41	59.71	64.14	-0.577	Nucleus
CmGLK36	MELO3C026010.1	chr08	27881112	27883702	324	36396.3	8.3	55.04	62.59	-0.964	Nucleus
CmGLK37	MELO3C005336.1	chr09	19386981	19391260	664	75455.2	6.33	52.34	77.82	-0.457	Nucleus
CmGLK38	MELO3C012282.1	chr10	1489765	1492459	421	48098.9	5.84	41.26	71.54	-0.735	Nucleus
CmGLK39	MELO3C012218.1	chr10	1872211	1874137	356	38760.2	7.15	58.75	64.89	-0.666	Nucleus
CmGLK40	MELO3C022542.1	chr10	14381765	14388610	275	31119.7	9.24	58.45	66.98	-0.948	Nucleus
CmGLK41	MELO3C021917.1	chr11	5113944	5116521	389	43455.2	7.55	61.59	69.13	-0.678	Nucleus
CmGLK42	MELO3C019337.1	chr11	11904355	11908260	450	49283.3	5.73	59.39	67.82	-0.688	Nucleus
CmGLK43	MELO3C013578.1	chr11	17273067	17280417	406	46707.9	7.15	54.87	65.52	-0.928	Nucleus
CmGLK44	MELO3C025894.1	chr11	20225494	20227168	297	33303.9	5.82	54.55	70.61	-0.503	Nucleus
CmGLK45	MELO3C019621.1	chr11	24315395	24318702	362	40039.6	8.87	53.44	66.05	-0.66	Nucleus
CmGLK46	MELO3C021290.1	chr11	28293377	28298041	556	61736.6	5.91	54.23	74.62	-0.626	Nucleus
CmGLK47	MELO3C022469.1	chr11	31423033	31423938	217	24869.9	9.26	36.92	87.47	-0.426	Nucleus
CmGLK48	MELO3C020611.1	chr12	1499830	1503369	337	36910.1	5.58	40.57	55.88	-0.706	Nucleus
CmGLK49	MELO3C002153.1	chr12	24557665	24563092	354	40037.3	9.03	52.02	63.9	-0.85	Nucleus

## Sheet: Table S2
Table S2 Repetitive and homologous gene pairs Ka/Ks values
Seq_1	Seq_2	Ka	Ks	Ka/Ks
Segmental duplications
MELO3C012590.1	MELO3C019621.1	0.209714	1.34265	0.156195
MELO3C015950.1	MELO3C021290.1	0.877448	NaN	NaN
MELO3C025295.1	MELO3C004535.1	0.289912	1.69093	0.171451
MELO3C010245.1	MELO3C016975.1	0.432717	1.99727	0.216655
MELO3C011546.1	MELO3C012218.1	0.284419	1.9538	0.145572
MELO3C003375.1	MELO3C013874.1	0.322188	1.13951	0.282743
MELO3C006693.1	MELO3C021290.1	0.252502	1.65951	0.152155
MELO3C005336.1	MELO3C012282.1	0.738684	NaN	NaN
MELO3C025894.1	MELO3C020611.1	0.355778	1.4198	0.250583
Tandem duplications
MELO3C007988.1	MELO3C007989.1	0.612778	NaN	NaN
Arabidopsis thaliana vs Cucumis melo
AT1G49560.1	MELO3C018430.1	0.616698	NaN	NaN
AT1G68670.1	MELO3C011546.1	0.363132	2.43359	0.149217
AT1G32240.1	MELO3C003436.1	0.32235	2.31986	0.138952
AT1G68670.1	MELO3C012218.1	0.354752	1.33383	0.265965
AT1G25550.1	MELO3C012218.1	0.344176	NaN	NaN
AT1G13300.1	MELO3C012218.1	0.362724	NaN	NaN
AT1G49560.1	MELO3C021917.1	0.4476	2.07924	0.215272
AT2G40970.1	MELO3C009733.1	0.250244	NaN	NaN
AT2G40970.1	MELO3C019117.1	0.260148	NaN	NaN
AT2G42660.1	MELO3C007210.1	0.490578	2.68849	0.182473
AT2G38300.1	MELO3C026010.1	0.508008	NaN	NaN
AT2G40260.1	MELO3C026010.1	0.548221	NaN	NaN
AT3G12730.1	MELO3C012590.1	0.329196	1.9724	0.166901
AT3G25790.1	MELO3C012218.1	0.410016	2.62713	0.15607
AT3G12730.1	MELO3C019621.1	0.336236	1.79607	0.187207
AT4G17695.1	MELO3C003436.1	0.498829	NaN	NaN
AT5G42630.1	MELO3C010906.1	0.384271	1.99301	0.192809
AT5G59570.1	MELO3C025894.1	0.512895	NaN	NaN
AT5G59570.1	MELO3C020611.1	0.34435	NaN	NaN
Oryza sativa vs Cucumis melo
Os01t0176700-01	MELO3C025295.1	0.426054	NaN	NaN
Os01t0904700-01	MELO3C010714.1	0.45474	NaN	NaN
Os01t0176700-01	MELO3C004535.1	0.436827	NaN	NaN
Os01t0844900-01	MELO3C025894.1	0.564715	NaN	NaN
Os01t0844900-01	MELO3C020611.1	0.533785	NaN	NaN
Os11t0106100-00	MELO3C026010.1	0.596605	NaN	NaN
Os12t0105600-01	MELO3C026010.1	0.675617	2.50533	0.269672
Os02t0796500-03	MELO3C010245.1	0.520349	NaN	NaN
Os02t0696900-00	MELO3C003436.1	0.443924	NaN	NaN
Os02t0182100-01	MELO3C016975.1	0.471	NaN	NaN
Os02t0796500-03	MELO3C016975.1	0.500055	2.91629	0.17147
Os02t0241200-00	MELO3C007210.1	0.572369	NaN	NaN
Os02t0174000-01	MELO3C019621.1	0.323237	NaN	NaN
Os03t0764600-01	MELO3C007540.1	0.565694	NaN	NaN
Os06t0183100-01	MELO3C010245.1	0.515022	2.92297	0.176198
Os06t0647200-02	MELO3C010245.1	0.578504	NaN	NaN
Os06t0183100-01	MELO3C016975.1	0.519789	NaN	NaN
Os06t0647200-02	MELO3C016975.1	0.574073	NaN	NaN
Os06t0543200-01	MELO3C007210.1	0.713419	NaN	NaN
Cucumis sativus vs Cucumis melo
KGN64196	MELO3C002153.1	0.0147064	0.0620738	0.236917
KGN60425	MELO3C003375.1	0.0188182	0.0730666	0.257549
KGN55795	MELO3C003375.1	0.310551	1.21028	0.256594
KGN60356	MELO3C003436.1	0.00313262	0.0705092	0.0444285
KGN55725	MELO3C003436.1	0.330527	1.37851	0.239771
KGN60734	MELO3C004489.1	0.0238632	0.0990962	0.240808
KGN65397	MELO3C004535.1	0.290759	1.75822	0.165372
KGN60646	MELO3C004535.1	0.0132953	0.0878338	0.151369
KGN51530	MELO3C005336.1	0.0580183	0.133065	0.436014
KGN52115	MELO3C005336.1	0.655494	NaN	NaN
KGN57144	MELO3C006693.1	0.00912311	0.0978385	0.0932466
KGN47404	MELO3C006693.1	0.24407	1.85619	0.13149
KGN57341	MELO3C006873.1	0.0566262	0.144613	0.39157
KGN46205	MELO3C006873.1	0.585593	1.56409	0.374398
KGN49310	MELO3C007210.1	0.0109558	0.0813668	0.134647
KGN49100	MELO3C007400.1	0.0272757	0.0746472	0.365395
KGN48504	MELO3C007540.1	0.0462007	0.126545	0.365093
KGN43954	MELO3C007540.1	0.463403	NaN	NaN
KGN49010	MELO3C007988.1	0.00998628	0.0815546	0.122449
KGN54794	MELO3C008929.1	0.0280947	0.0799117	0.351572
KGN59367	MELO3C009690.1	0.00650562	0.0785235	0.0828493
KGN59413	MELO3C009733.1	0.00776003	0.0855197	0.0907397
KGN66738	MELO3C010134.1	0.0235525	0.121627	0.193646
KGN65232	MELO3C010245.1	0.0116225	0.0818529	0.141993
KGN60734	MELO3C010245.1	0.375247	1.30271	0.288052
KGN55446	MELO3C010245.1	0.443788	2.20901	0.200899
KGN62346	MELO3C010714.1	0.0135103	0.0650641	0.207646
KGN62557	MELO3C010906.1	0.0134873	0.087445	0.154238
KGN52051	MELO3C011546.1	0.332023	2.42039	0.137177
KGN45944	MELO3C011546.1	0.0132361	0.138652	0.0954628
KGN52051	MELO3C012218.1	0.0357947	0.231793	0.154425
KGN45944	MELO3C012218.1	0.290292	2.25041	0.128995
KGN51530	MELO3C012282.1	0.709687	NaN	NaN
KGN52115	MELO3C012282.1	0.0315048	0.107145	0.29404
KGN46790	MELO3C012590.1	0.29129	1.38581	0.210195
KGN44303	MELO3C012590.1	0.0416399	0.128433	0.324215
KGN58290	MELO3C012848.1	0.0257605	0.0865022	0.297801
KGN46990	MELO3C013578.1	0.0287091	0.0702751	0.408524
KGN55795	MELO3C013874.1	0.0154515	0.0685702	0.225339
KGN60425	MELO3C013874.1	0.31566	1.23214	0.256189
KGN47404	MELO3C015950.1	0.846619	NaN	NaN
KGN44987	MELO3C015950.1	0.103752	0.107045	0.969236
KGN44985	MELO3C015951.1	0.73664	1.21218	0.607699
KGN55446	MELO3C016975.1	0.0116361	0.0715232	0.162689
KGN65445	MELO3C017472.1	0.0612746	0.110014	0.556972
KGN59904	MELO3C018255.1	0.0261714	0.0461019	0.567686
KGN54684	MELO3C019117.1	0.00586442	0.108251	0.054174
KGN63197	MELO3C019337.1	0.0126033	0.0817598	0.15415
KGN57471	MELO3C019573.1	0.021455	0.0736473	0.291321
KGN46790	MELO3C019621.1	0.048242	0.130798	0.368829
KGN44303	MELO3C019621.1	0.330514	1.7838	0.185286
KGN65744	MELO3C020611.1	0.00388267	0.0578922	0.0670671
KGN47131	MELO3C020611.1	0.352361	1.5267	0.230799
KGN57144	MELO3C021290.1	0.251273	1.61553	0.155536
KGN47404	MELO3C021290.1	0.0191168	0.100441	0.190329
KGN61740	MELO3C021917.1	0.0223355	0.0904586	0.246915
KGN46276	MELO3C022469.1	0.0927138	0.21655	0.428141
KGN50826	MELO3C022542.1	0.0717833	0.0892406	0.80438
KGN58402	MELO3C022765.1	0.0290774	0.0791456	0.367392
KGN54943	MELO3C022963.1	0.0204157	0.125755	0.162345
KGN65397	MELO3C025295.1	0.0156192	0.133324	0.117152
KGN60646	MELO3C025295.1	0.334171	1.68594	0.198211
KGN65744	MELO3C025894.1	0.351868	1.44357	0.243749
KGN47131	MELO3C025894.1	0.0102117	0.073165	0.139571
KGN54397	MELO3C026010.1	0.0757631	0.206055	0.367685
KGN59767	MELO3C026896.1	0.0131438	0.0789164	0.166554
KGN58621	MELO3C030927.1	0.279021	0.458868	0.608063
KGN61374	MELO3C031382.1	0.0317896	0.0863573	0.368117
Citrullus lanatus vs Cucumis melo
Cla97C04G077260.1	MELO3C002153.1	0.0591811	0.204921	0.2888
Cla97C10G186530.1	MELO3C003375.1	0.316671	1.09892	0.288166
Cla97C09G175170.1	MELO3C003375.1	0.0518109	0.181245	0.285861
Cla97C10G185950.1	MELO3C003436.1	0.284043	1.29956	0.218569
Cla97C09G174370.1	MELO3C003436.1	0.0375874	0.27162	0.138382
Cla97C11G210080.1	MELO3C004489.1	0.0479432	0.216354	0.221596
Cla97C11G209170.1	MELO3C004535.1	0.0549833	0.329393	0.166923
Cla97C06G119790.1	MELO3C004535.1	0.305266	1.65871	0.184038
Cla97C01G006220.1	MELO3C005336.1	0.0714065	0.220065	0.324479
Cla97C05G104200.1	MELO3C005336.1	0.623774	NaN	NaN
Cla97C05G087920.1	MELO3C006693.1	0.0227028	0.232772	0.0975324
Cla97C06G114280.1	MELO3C006693.1	0.2322	1.98271	0.117113
Cla97C01G023740.1	MELO3C007210.1	0.0979508	0.336537	0.291055
Cla97C01G021490.1	MELO3C007400.1	0.0338547	0.168249	0.201218
Cla97C01G015710.1	MELO3C007540.1	0.0520003	0.276597	0.188
Cla97C02G032660.1	MELO3C007540.1	0.448297	NaN	NaN
Cla97C09G178940.1	MELO3C007540.1	0.47887	NaN	NaN
Cla97C01G020600.1	MELO3C007988.1	0.0294195	0.174699	0.168402
Cla97C01G020610.1	MELO3C007989.1	0.0167099	0.161945	0.103183
Cla97C10G199750.1	MELO3C009690.1	0.010247	0.155242	0.0660067
Cla97C10G199340.1	MELO3C009733.1	0.0402619	0.266246	0.151221
Cla97C03G060740.1	MELO3C010134.1	0.0345997	0.208291	0.166112
Cla97C11G210080.1	MELO3C010245.1	0.360587	1.30679	0.275935
Cla97C05G097440.1	MELO3C010245.1	0.449326	2.37032	0.189563
Cla97C06G121390.1	MELO3C010245.1	0.0408421	0.22373	0.182551
Cla97C08G161150.1	MELO3C010714.1	0.0151064	0.198529	0.0760917
Cla97C05G101050.1	MELO3C010906.1	0.487114	1.05767	0.460554
Cla97C08G159070.1	MELO3C010906.1	0.0550317	0.21697	0.253637
Cla97C05G104870.1	MELO3C011546.1	0.312736	1.98491	0.157557
Cla97C08G147960.1	MELO3C011546.1	0.0303225	0.34312	0.0883728
Cla97C05G104870.1	MELO3C012218.1	0.0374681	0.264672	0.141564
Cla97C08G147960.1	MELO3C012218.1	0.283861	1.79791	0.157884
Cla97C01G006220.1	MELO3C012282.1	0.672658	NaN	NaN
Cla97C05G104200.1	MELO3C012282.1	0.0833358	0.285653	0.291738
Cla97C02G044680.1	MELO3C012590.1	0.210612	1.22022	0.172603
Cla97C09G184440.1	MELO3C012590.1	0.0208492	0.231034	0.0902428
Cla97C07G129580.1	MELO3C012848.1	0.0539107	0.166113	0.324541
Cla97C02G043650.1	MELO3C013578.1	0.0800824	0.23686	0.3381
Cla97C10G186530.1	MELO3C013874.1	0.0272704	0.198427	0.137433
Cla97C09G175170.1	MELO3C013874.1	0.299947	1.21847	0.246168
Cla97C06G114280.1	MELO3C015950.1	0.809631	NaN	NaN
Cla97C09G167850.1	MELO3C015950.1	0.373058	0.483732	0.771207
Cla97C05G097440.1	MELO3C016975.1	0.0272613	0.20312	0.134213
Cla97C06G121390.1	MELO3C016975.1	0.425405	2.6472	0.1607
Cla97C05G101050.1	MELO3C018255.1	0.0726898	0.207206	0.350809
Cla97C04G072360.1	MELO3C019117.1	0.0207088	0.261254	0.079267
Cla97C02G036020.1	MELO3C019337.1	0.0362335	0.306273	0.118304
Cla97C05G092910.1	MELO3C019573.1	0.0443933	0.167701	0.264716
Cla97C02G044680.1	MELO3C019621.1	0.0297714	0.323508	0.0920265
Cla97C09G184440.1	MELO3C019621.1	0.249552	1.62272	0.153787
Cla97C02G045950.1	MELO3C020611.1	0.341691	1.6082	0.212469
Cla97C03G052210.1	MELO3C020611.1	0.0144172	0.248479	0.0580218
Cla97C05G087920.1	MELO3C021290.1	0.258496	1.67805	0.154046
Cla97C06G114280.1	MELO3C021290.1	0.030749	0.219415	0.14014
Cla97C01G015710.1	MELO3C021917.1	0.441317	NaN	NaN
Cla97C09G178940.1	MELO3C021917.1	0.0477615	0.258229	0.184958
Cla97C06G109970.1	MELO3C022469.1	0.182877	0.219945	0.831468
Cla97C11G206970.1	MELO3C022542.1	0.156426	0.270695	0.577866
Cla97C07G130580.1	MELO3C022765.1	0.0506593	0.236559	0.21415
Cla97C11G222490.1	MELO3C022963.1	0.0735933	0.161958	0.454397
Cla97C11G209170.1	MELO3C025295.1	0.310482	1.66645	0.186313
Cla97C06G119790.1	MELO3C025295.1	0.0755927	0.340423	0.222055
Cla97C02G045950.1	MELO3C025894.1	0.0482943	0.273308	0.176703
Cla97C03G052210.1	MELO3C025894.1	0.357948	1.43255	0.249868
Cla97C04G073450.1	MELO3C026010.1	0.105998	0.263839	0.401753
Cla97C10G196090.1	MELO3C026896.1	0.0391218	0.327406	0.11949
Cla97C10G195490.1	MELO3C030927.1	0.0826524	0.244188	0.338478

## Sheet: Table S3
Table S3 Cis-element analyses of the CmGLK genes
Gene id	Cis_element	Sequences	Start	Length	Strand	Species	Function
CmGLK1	TATA-box	TATA	263	4	+	Arabidopsis thaliana	core promoter element around -30 of transcription start
CmGLK1	TATA-box	ATATAT	460	6	+	Brassica napus	core promoter element around -30 of transcription start
CmGLK1	TATA-box	TATA	461	4	+	Arabidopsis thaliana	core promoter element around -30 of transcription start
CmGLK1	TATA-box	TATATA	472	6	+	Arabidopsis thaliana	core promoter element around -30 of transcription start
CmGLK1	TATA-box	ATATAT	473	6	+	Brassica napus	core promoter element around -30 of transcription start
CmGLK1	TATA-box	TATA	474	4	+	Arabidopsis thaliana	core promoter element around -30 of transcription start
CmGLK1	TATA-box	TATA	552	4	+	Arabidopsis thaliana	core promoter element around -30 of transcription start
CmGLK1	TATA-box	TATAAATA	587	8	-	Daucus carota	core promoter element around -30 of transcription start
CmGLK1	TATA-box	TATAAAT	588	7	-	Brassica juncea	core promoter element around -30 of transcription start
CmGLK1	TATA-box	TATAAA	589	6	-	Helianthus annuus	core promoter element around -30 of transcription start
CmGLK1	TATA-box	TATAA	590	5	-	Arabidopsis thaliana	core promoter element around -30 of transcription start
CmGLK1	TATA-box	TATA	591	4	+	Arabidopsis thaliana	core promoter element around -30 of transcription start
CmGLK1	TATA-box	TATA	606	4	+	Arabidopsis thaliana	core promoter element around -30 of transcription start
CmGLK1	TATA-box	TATAAAA	628	7	-	Pisum sativum	core promoter element around -30 of transcription start
CmGLK1	TATA-box	TATAAA	629	6	-	Helianthus annuus	core promoter element around -30 of transcription start
CmGLK1	TATA-box	TATAA	630	5	-	Arabidopsis thaliana	core promoter element around -30 of transcription start
CmGLK1	TATA-box	TATA	631	4	+	Arabidopsis thaliana	core promoter element around -30 of transcription start
CmGLK1	TATA-box	taTATAAAtc	778	9	-	Arabidopsis thaliana	core promoter element around -30 of transcription start
CmGLK1	TATA-box	ATATAT	779	6	+	Brassica napus	core promoter element around -30 of transcription start
CmGLK1	TATA-box	TATATA	780	6	+	Arabidopsis thaliana	core promoter element around -30 of transcription start
CmGLK1	TATA-box	ATATAT	781	6	+	Brassica napus	core promoter element around -30 of transcription start
CmGLK1	TATA-box	TATATA	782	6	+	Arabidopsis thaliana	core promoter element around -30 of transcription start
CmGLK1	TATA-box	ATATAT	783	6	+	Brassica napus	core promoter element around -30 of transcription start
CmGLK1	TATA-box	TATATA	784	6	+	Arabidopsis thaliana	core promoter element around -30 of transcription start
CmGLK1	TATA-box	ATATAT	785	6	+	Brassica napus	core promoter element around -30 of transcription start
CmGLK1	TATA-box	TATATA	786	6	+	Arabidopsis thaliana	core promoter element around -30 of transcription start
CmGLK1	TATA-box	ATATAT	787	6	+	Brassica napus	core promoter element around -30 of transcription start
CmGLK1	TATA-box	TATATA	788	6	+	Arabidopsis thaliana	core promoter element around -30 of transcription start
CmGLK1	TATA-box	ATATAT	789	6	+	Brassica napus	core promoter element around -30 of transcription start
CmGLK1	TATA-box	TATATA	790	6	+	Arabidopsis thaliana	core promoter element around -30 of transcription start
CmGLK1	TATA-box	ATATAT	791	6	+	Brassica napus	core promoter element around -30 of transcription start
CmGLK1	TATA-box	TATA	792	4	+	Arabidopsis thaliana	core promoter element around -30 of transcription start
CmGLK1	TATA-box	TATATA	798	6	+	Arabidopsis thaliana	core promoter element around -30 of transcription start
CmGLK1	TATA-box	ATATAT	799	6	+	Brassica napus	core promoter element around -30 of transcription start
CmGLK1	TATA-box	TATATA	800	6	+	Arabidopsis thaliana	core promoter element around -30 of transcription start
CmGLK1	TATA-box	ATATAT	801	6	+	Brassica napus	core promoter element around -30 of transcription start
CmGLK1	TATA-box	TATATA	802	6	+	Arabidopsis thaliana	core promoter element around -30 of transcription start
CmGLK1	TATA-box	ATATAT	803	6	+	Brassica napus	core promoter element around -30 of transcription start
CmGLK1	TATA-box	TATA	804	4	+	Arabidopsis thaliana	core promoter element around -30 of transcription start
CmGLK1	TATA-box	ATATAT	850	6	+	Brassica napus	core promoter element around -30 of transcription start
CmGLK1	TATA-box	TATATA	851	6	+	Arabidopsis thaliana	core promoter element around -30 of transcription start
CmGLK1	TATA-box	TATA	853	4	+	Arabidopsis thaliana	core promoter element around -30 of transcription start
CmGLK1	TATA-box	TATA	863	4	+	Arabidopsis thaliana	core promoter element around -30 of transcription start
CmGLK1	TATA-box	TACAAAA	886	7	-	Oryza sativa	core promoter element around -30 of transcription start
CmGLK1	TATA-box	ATATAT	1095	6	-	Brassica napus	core promoter element around -30 of transcription start
CmGLK1	TATA-box	TATATA	1096	6	-	Arabidopsis thaliana	core promoter element around -30 of transcription start
CmGLK1	TATA-box	ATATAA	1097	6	+	Brassica oleracea	core promoter element around -30 of transcription start
CmGLK1	TATA-box	TATA	1098	4	-	Arabidopsis thaliana	core promoter element around -30 of transcription start
CmGLK1	TATA-box	ATTATA	1121	6	+	Brassica napus	core promoter element around -30 of transcription start
CmGLK1	TATA-box	TATATAA	1122	7	-	Arabidopsis thaliana	core promoter element around -30 of transcription start
CmGLK1	TATA-box	TATATA	1123	6	-	Arabidopsis thaliana	core promoter element around -30 of transcription start
CmGLK1	TATA-box	TATA	1125	4	-	Arabidopsis thaliana	core promoter element around -30 of transcription start
CmGLK1	TATA-box	TATTTAAA	1238	8	-	Arabidopsis thaliana	core promoter element around -30 of transcription start
CmGLK1	TATA-box	TATA	1260	4	-	Arabidopsis thaliana	core promoter element around -30 of transcription start
CmGLK1	TATA-box	taTATAAAtc	1306	9	-	Arabidopsis thaliana	core promoter element around -30 of transcription start
CmGLK1	TATA-box	TACATAAA	1308	8	-	Oryza sativa	core promoter element around -30 of transcription start
CmGLK1	TATA-box	ATTATA	1365	6	+	Brassica napus	core promoter element around -30 of transcription start
CmGLK1	TATA-box	TATAA	1366	5	-	Arabidopsis thaliana	core promoter element around -30 of transcription start
CmGLK1	TATA-box	TATA	1367	4	-	Arabidopsis thaliana	core promoter element around -30 of transcription start
CmGLK1	TATA-box	TATACA	1403	6	-	Helianthus annuus	core promoter element around -30 of transcription start
CmGLK1	TATA-box	TATA	1405	4	-	Arabidopsis thaliana	core promoter element around -30 of transcription start
CmGLK1	TATA-box	TATATTTATATTT	1424	12	-	Avena sativa	core promoter element around -30 of transcription start
CmGLK1	TATA-box	ATTATA	1425	6	+	Brassica napus	core promoter element around -30 of transcription start
CmGLK1	TATA-box	TATAA	1426	5	-	Arabidopsis thaliana	core promoter element around -30 of transcription start
CmGLK1	TATA-box	TATA	1427	4	-	Arabidopsis thaliana	core promoter element around -30 of transcription start
CmGLK1	TATA-box	ATATAA	1432	6	+	Brassica oleracea	core promoter element around -30 of transcription start
CmGLK1	TATA-box	TATA	1433	4	-	Arabidopsis thaliana	core promoter element around -30 of transcription start
CmGLK1	TATA-box	TATA	1443	4	-	Arabidopsis thaliana	core promoter element around -30 of transcription start
CmGLK1	TATA-box	TATA	1452	4	-	Arabidopsis thaliana	core promoter element around -30 of transcription start
CmGLK1	TATA-box	ATATAA	1498	6	+	Brassica oleracea	core promoter element around -30 of transcription start
CmGLK1	TATA-box	TATA	1499	4	-	Arabidopsis thaliana	core promoter element around -30 of transcription start
CmGLK1	TATA-box	TATA	1531	4	-	Arabidopsis thaliana	core promoter element around -30 of transcription start
CmGLK1	TATA-box	ATTATA	1582	6	+	Brassica napus	core promoter element around -30 of transcription start
CmGLK1	TATA-box	TATATAA	1583	7	-	Arabidopsis thaliana	core promoter element around -30 of transcription start
CmGLK1	TATA-box	TATATA	1584	6	-	Arabidopsis thaliana	core promoter element around -30 of transcription start
CmGLK1	TATA-box	ATATAT	1585	6	-	Brassica napus	core promoter element around -30 of transcription start
CmGLK1	TATA-box	TATA	1586	4	-	Arabidopsis thaliana	core promoter element around -30 of transcription start
CmGLK1	TATA-box	TATAAATA	1642	8	-	Daucus carota	core promoter element around -30 of transcription start
CmGLK1	TATA-box	TATAAAT	1643	7	-	Brassica juncea	core promoter element around -30 of transcription start
CmGLK1	TATA-box	TATAAA	1644	6	-	Helianthus annuus	core promoter element around -30 of transcription start
CmGLK1	TATA-box	TATAA	1645	5	-	Arabidopsis thaliana	core promoter element around -30 of transcription start
CmGLK1	TATA-box	TATA	1646	4	-	Arabidopsis thaliana	core promoter element around -30 of transcription start
CmGLK1	TATA-box	TATAA	1651	5	-	Arabidopsis thaliana	core promoter element around -30 of transcription start
CmGLK1	TATA-box	TATA	1652	4	-	Arabidopsis thaliana	core promoter element around -30 of transcription start
CmGLK1	TATA-box	TATAA	1671	5	-	Arabidopsis thaliana	core promoter element around -30 of transcription start
CmGLK1	TATA-box	TATA	1672	4	-	Arabidopsis thaliana	core promoter element around -30 of transcription start
CmGLK1	TATA-box	TACAAAA	1804	7	-	Oryza sativa	core promoter element around -30 of transcription start
CmGLK1	TATA-box	TATTTAAA	1809	8	+	Arabidopsis thaliana	core promoter element around -30 of transcription start
CmGLK1	TATA-box	TATATA	1896	6	-	Arabidopsis thaliana	core promoter element around -30 of transcription start
CmGLK1	TATA-box	ATATAT	1897	6	-	Brassica napus	core promoter element around -30 of transcription start
CmGLK1	TATA-box	TATATA	1898	6	-	Arabidopsis thaliana	core promoter element around -30 of transcription start
CmGLK1	TATA-box	ATATAA	1899	6	+	Brassica oleracea	core promoter element around -30 of transcription start
CmGLK1	TATA-box	TATA	1900	4	-	Arabidopsis thaliana	core promoter element around -30 of transcription start
CmGLK1	TATA-box	TATAAA	1918	6	-	Helianthus annuus	core promoter element around -30 of transcription start
CmGLK1	TATA-box	TATAA	1919	5	-	Arabidopsis thaliana	core promoter element around -30 of transcription start
CmGLK1	TATA-box	TATA	1920	4	-	Arabidopsis thaliana	core promoter element around -30 of transcription start
CmGLK1	TATA-box	ATATAT	1962	6	-	Brassica napus	core promoter element around -30 of transcription start
CmGLK1	TATA-box	TATATA	1963	6	-	Arabidopsis thaliana	core promoter element around -30 of transcription start
CmGLK1	TATA-box	ATATAT	1964	6	-	Brassica napus	core promoter element around -30 of transcription start
CmGLK1	TATA-box	TATA	1965	4	-	Arabidopsis thaliana	core promoter element around -30 of transcription start
CmGLK1	TATA-box	TATAAAA	1991	7	-	Pisum sativum	core promoter element around -30 of transcription start
CmGLK1	TATA-box	TATAAA	1992	6	-	Helianthus annuus	core promoter element around -30 of transcription start
CmGLK1	TATA-box	TATAA	1993	5	-	Arabidopsis thaliana	core promoter element around -30 of transcription start
CmGLK1	TATA-box	TATA	1994	4	-	Arabidopsis thaliana	core promoter element around -30 of transcription start
CmGLK1	Box 4	ATTAAT	988	6	+	Petroselinum crispum	part of a conserved DNA module involved in light responsiveness
CmGLK1	Box 4	ATTAAT	1114	6	-	Petroselinum crispum	part of a conserved DNA module involved in light responsiveness
CmGLK1	Box 4	ATTAAT	1255	6	-	Petroselinum crispum	part of a conserved DNA module involved in light responsiveness
CmGLK1	Unnamed__6	taTAAATATct	777	10	-	Zea mays
CmGLK1	Unnamed__6	taTAAATATct	788	10	+	Zea mays
CmGLK1	GATA-motif	GATAGGA	465	7	-	Arabidopsis thaliana	part of a light responsive element
CmGLK1	AAGAA-motif	gGTAAAGAAA	1048	9	+	Avena sativa
CmGLK1	AAGAA-motif	GAAAGAA	1856	7	+	Avena sativa
CmGLK1	AAGAA-motif	GAAAGAA	1860	7	+	Avena sativa
CmGLK1	TGACG-motif	TGACG	1712	5	+	Hordeum vulgare	cis-acting regulatory element involved in the MeJA-responsiveness
CmGLK1	ACE	CTAACGTATT	834	9	-	Petroselinum crispum	cis-acting element involved in light responsiveness
CmGLK1	MYB	CAACCA	156	6	-	Arabidopsis thaliana
CmGLK1	MYB	CAACCA	736	6	-	Arabidopsis thaliana
CmGLK1	MYB	TAACCA	1249	6	-	Arabidopsis thaliana
CmGLK1	STRE	AGGGG	110	5	+	Arabidopsis thaliana
CmGLK1	STRE	AGGGG	185	5	+	Arabidopsis thaliana
CmGLK1	STRE	AGGGG	327	5	-	Arabidopsis thaliana
CmGLK1	STRE	AGGGG	1219	5	-	Arabidopsis thaliana
CmGLK1	STRE	AGGGG	1940	5	+	Arabidopsis thaliana
CmGLK1	MYB-like sequence	TAACCA	1249	6	-	Arabidopsis thaliana
CmGLK1	CGTCA-motif	CGTCA	1712	5	-	Hordeum vulgare	cis-acting regulatory element involved in the MeJA-responsiveness
CmGLK1	ERE	ATTTTAAA	651	8	+	Nicotiana glutinos
CmGLK1	ERE	ATTTTAAA	653	8	-	Nicotiana glutinos
CmGLK1	ERE	ATTTTAAA	1827	8	+	Nicotiana glutinos
CmGLK1	CAAT-box	CAAT	91	4	+	Nicotiana glutinosa
CmGLK1	CAAT-box	CAAT	130	4	+	Nicotiana glutinosa
CmGLK1	CAAT-box	CAAT	201	4	+	Nicotiana glutinosa
CmGLK1	CAAT-box	CAAT	211	4	+	Nicotiana glutinosa
CmGLK1	CAAT-box	CCAAT	220	5	-	Arabidopsis thaliana	common cis-acting element in promoter and enhancer regions
CmGLK1	CAAT-box	CAAT	249	4	-	Nicotiana glutinosa
CmGLK1	CAAT-box	CAAT	430	4	-	Nicotiana glutinosa
CmGLK1	CAAT-box	CAAT	490	4	+	Nicotiana glutinosa
CmGLK1	CAAT-box	CAAT	575	4	-	Nicotiana glutinosa
CmGLK1	CAAT-box	CCAAT	648	5	+	Arabidopsis thaliana	common cis-acting element in promoter and enhancer regions
CmGLK1	CAAT-box	CAAT	649	4	+	Nicotiana glutinosa
CmGLK1	CAAT-box	CAAT	693	4	-	Nicotiana glutinosa
CmGLK1	CAAT-box	CAAT	706	4	+	Nicotiana glutinosa
CmGLK1	CAAT-box	CAAT	720	4	-	Nicotiana glutinosa
CmGLK1	CAAT-box	CAAT	807	4	-	Nicotiana glutinosa
CmGLK1	CAAT-box	CAAT	814	4	-	Nicotiana glutinosa
CmGLK1	CAAT-box	CAAT	897	4	-	Nicotiana glutinosa
CmGLK1	CAAT-box	CAAAT	969	5	-	Pisum sativum	common cis-acting element in promoter and enhancer regions
CmGLK1	CAAT-box	CAAAT	1028	5	+	Pisum sativum	common cis-acting element in promoter and enhancer regions
CmGLK1	CAAT-box	CAAT	1183	4	+	Nicotiana glutinosa
CmGLK1	CAAT-box	CAAT	1202	4	+	Nicotiana glutinosa
CmGLK1	CAAT-box	CAAT	1204	4	-	Nicotiana glutinosa
CmGLK1	CAAT-box	CAAT	1352	4	-	Nicotiana glutinosa
CmGLK1	CAAT-box	CAAT	1470	4	-	Nicotiana glutinosa
CmGLK1	CAAT-box	CAAT	1494	4	-	Nicotiana glutinosa
CmGLK1	CAAT-box	CCAAT	1544	5	+	Arabidopsis thaliana	common cis-acting element in promoter and enhancer regions
CmGLK1	CAAT-box	CAAT	1545	4	+	Nicotiana glutinosa
CmGLK1	CAAT-box	CAAT	1589	4	-	Nicotiana glutinosa
CmGLK1	CAAT-box	CAAAT	1607	5	-	Pisum sativum	common cis-acting element in promoter and enhancer regions
CmGLK1	CAAT-box	CAAT	1619	4	+	Nicotiana glutinosa
CmGLK1	CAAT-box	CAAT	1667	4	-	Nicotiana glutinosa
CmGLK1	CAAT-box	CAAT	1679	4	-	Nicotiana glutinosa
CmGLK1	CAAT-box	CAAT	1700	4	-	Nicotiana glutinosa
CmGLK1	CAAT-box	CCAAT	1704	5	-	Arabidopsis thaliana	common cis-acting element in promoter and enhancer regions
CmGLK1	CAAT-box	CCAAT	1763	5	+	Arabidopsis thaliana	common cis-acting element in promoter and enhancer regions
CmGLK1	CAAT-box	CAAT	1764	4	+	Nicotiana glutinosa
CmGLK1	CAAT-box	CAAT	1982	4	-	Nicotiana glutinosa
CmGLK1	chs-CMA1a	TTACTTAA	1973	8	+	Daucus carota	part of a light responsive element
CmGLK1	MYC	CAATTG	1202	6	-	Arabidopsis thaliana
CmGLK1	AT~TATA-box	TATATA	472	6	+	Arabidopsis thaliana
CmGLK1	AT~TATA-box	TATATA	780	6	+	Arabidopsis thaliana
CmGLK1	AT~TATA-box	TATATA	782	6	+	Arabidopsis thaliana
CmGLK1	AT~TATA-box	TATATA	784	6	+	Arabidopsis thaliana
CmGLK1	AT~TATA-box	TATATA	786	6	+	Arabidopsis thaliana
CmGLK1	AT~TATA-box	TATATA	788	6	+	Arabidopsis thaliana
CmGLK1	AT~TATA-box	TATATA	790	6	+	Arabidopsis thaliana
CmGLK1	AT~TATA-box	TATATA	798	6	+	Arabidopsis thaliana
CmGLK1	AT~TATA-box	TATATA	800	6	+	Arabidopsis thaliana
CmGLK1	AT~TATA-box	TATATA	802	6	+	Arabidopsis thaliana
CmGLK1	AT~TATA-box	TATATA	851	6	+	Arabidopsis thaliana
CmGLK1	AT~TATA-box	TATATA	1096	6	-	Arabidopsis thaliana
CmGLK1	AT~TATA-box	TATATA	1123	6	-	Arabidopsis thaliana
CmGLK1	AT~TATA-box	TATATA	1584	6	-	Arabidopsis thaliana
CmGLK1	AT~TATA-box	TATATA	1896	6	-	Arabidopsis thaliana
CmGLK1	AT~TATA-box	TATATA	1898	6	-	Arabidopsis thaliana
CmGLK1	AT~TATA-box	TATATA	1963	6	-	Arabidopsis thaliana
CmGLK1	GT1-motif	GGTTAA	516	6	+	Arabidopsis thaliana	light responsive element
CmGLK1	GT1-motif	GGTTAAT	1250	7	+	Avena sativa	light responsive element
CmGLK1	WRE3	CCACCT	292	6	+	Pisum sativum
CmGLK1	WRE3	CCACCT	382	6	+	Pisum sativum
CmGLK1	Unnamed__4	CTCC	35	4	-	Petroselinum hortense
CmGLK1	Unnamed__4	CTCC	125	4	-	Petroselinum hortense
CmGLK1	Unnamed__4	CTCC	173	4	-	Petroselinum hortense
CmGLK1	Unnamed__4	CTCC	290	4	+	Petroselinum hortense
CmGLK1	Unnamed__4	CTCC	325	4	+	Petroselinum hortense
CmGLK1	Unnamed__4	CTCC	411	4	+	Petroselinum hortense
CmGLK1	Unnamed__4	CTCC	522	4	-	Petroselinum hortense
CmGLK1	Unnamed__4	CTCC	755	4	+	Petroselinum hortense
CmGLK1	Unnamed__4	CTCC	934	4	-	Petroselinum hortense
CmGLK1	Unnamed__4	CTCC	947	4	-	Petroselinum hortense
CmGLK1	Unnamed__4	CTCC	1373	4	-	Petroselinum hortense
CmGLK1	Unnamed__4	CTCC	1928	4	-	Petroselinum hortense
CmGLK1	Unnamed__4	CTCC	1938	4	-	Petroselinum hortense
CmGLK1	AE-box	AGAAACTT	879	8	+	Arabidopsis thaliana	part of a module for light response
CmGLK1	Unnamed__1	GAATTTAATTAA	1777	11	+	Glycine max	60K protein binding site
CmGLK1		motif_sequence	173	4	-	organism	short_function
CmGLK1		motif_sequence	274	4	-	organism	short_function
CmGLK1		motif_sequence	394	4	+	organism	short_function
CmGLK1		motif_sequence	406	4	+	organism	short_function
CmGLK1		motif_sequence	659	4	+	organism	short_function
CmGLK1		motif_sequence	685	4	-	organism	short_function
CmGLK1		motif_sequence	728	4	-	organism	short_function
CmGLK1		motif_sequence	953	4	-	organism	short_function
CmGLK1		motif_sequence	960	4	-	organism	short_function
CmGLK1		motif_sequence	1197	4	+	organism	short_function
CmGLK1		motif_sequence	1373	4	-	organism	short_function
CmGLK1		motif_sequence	1503	4	+	organism	short_function
CmGLK1	AT-rich element	ATAGAAATCAA	60	11	+	Glycine max	binding site of AT-rich DNA binding protein (ATBP-1)
CmGLK1	I-box	AGATAAGG	234	8	+	Triticum aestivum	part of a light responsive element
CmGLK1	I-box	GATAAGGGT	235	9	+	Arabidopsis thaliana	part of a light responsive element
CmGLK1	as-1	TGACG	1712	5	+	Arabidopsis thaliana
CmGLK10	Unnamed__1	GAATTTAATTAA	69	11	+	Glycine max	60K protein binding site
CmGLK10	Unnamed__1	CGTGG	499	5	-	Zea mays
CmGLK10	ABRE	CACGTG	500	6	+	Arabidopsis thaliana	cis-acting element involved in the abscisic acid responsiveness
CmGLK10	ABRE	ACGTG	501	5	+	Arabidopsis thaliana	cis-acting element involved in the abscisic acid responsiveness
CmGLK10	ABRE	ACGTG	595	5	-	Arabidopsis thaliana	cis-acting element involved in the abscisic acid responsiveness
CmGLK10		motif_sequence	91	4	-	organism	short_function
CmGLK10		motif_sequence	100	4	-	organism	short_function
CmGLK10		motif_sequence	240	4	-	organism	short_function
CmGLK10		motif_sequence	293	4	+	organism	short_function
CmGLK10		motif_sequence	393	4	+	organism	short_function
CmGLK10		motif_sequence	484	4	+	organism	short_function
CmGLK10		motif_sequence	885	4	-	organism	short_function
CmGLK10		motif_sequence	1046	4	+	organism	short_function
CmGLK10		motif_sequence	1352	4	-	organism	short_function
CmGLK10		motif_sequence	1404	4	-	organism	short_function
CmGLK10		motif_sequence	1455	4	+	organism	short_function
CmGLK10		motif_sequence	1480	4	-	organism	short_function
CmGLK10		motif_sequence	1528	4	+	organism	short_function
CmGLK10		motif_sequence	1530	4	-	organism	short_function
CmGLK10		motif_sequence	1837	4	-	organism	short_function
CmGLK10		motif_sequence	1959	4	+	organism	short_function
CmGLK10		motif_sequence	1980	4	+	organism	short_function
CmGLK10	ABRE4	CACGTA	595	6	+	Zea mays
CmGLK10	Myb	TAACTG	1538	6	+	Arabidopsis thaliana
CmGLK10	Myb	TAACTG	1840	6	-	Arabidopsis thaliana
CmGLK10	Myb	TAACTG	1942	6	+	Arabidopsis thaliana
CmGLK10	AT-rich element	ATAGAAATCAA	1572	10	-	Glycine max	binding site of AT-rich DNA binding protein (ATBP-1)
CmGLK10	3-AF1 binding site	TAAGAGAGGAA	479	10	-	Solanum tuberosum	light responsive element
CmGLK10	TC-rich repeats	GTTTTCTTAC	784	9	+	Nicotiana tabacum	cis-acting element involved in defense and stress responsiveness
CmGLK10	Box III	atCATTTTCACt	47	12	-	Pisum sativum	protein binding site
CmGLK10	chs-CMA1a	TTACTTAA	933	8	-	Daucus carota	part of a light responsive element
CmGLK10	MYC	CATGTG	262	6	+	Arabidopsis thaliana
CmGLK10	MYC	CAATTG	274	6	+	Arabidopsis thaliana
CmGLK10	MYC	CATTTG	489	6	-	Arabidopsis thaliana
CmGLK10	MYC	CATTTG	925	6	-	Arabidopsis thaliana
CmGLK10	MYC	CATTTG	1452	6	-	Arabidopsis thaliana
CmGLK10	MYC	CATTTG	1505	6	+	Arabidopsis thaliana
CmGLK10	AT~TATA-box	TATATA	1580	6	-	Arabidopsis thaliana
CmGLK10	AT~TATA-box	TATATA	1665	6	-	Arabidopsis thaliana
CmGLK10	AT~TATA-box	TATATA	1808	6	-	Arabidopsis thaliana
CmGLK10	ABRE3a	TACGTG	595	6	-	Zea mays
CmGLK10	G-Box	CACGTG	500	6	+	Pisum sativum	cis-acting regulatory element involved in light responsiveness
CmGLK10	G-box	GCCACGTGGA	498	9	-	Arabidopsis thaliana	cis-acting regulatory element involved in light responsiveness
CmGLK10	G-box	CACGTG	500	6	+	Arabidopsis thaliana	cis-acting regulatory element involved in light responsiveness
CmGLK10	G-box	TAACACGTAG	592	9	+	Brassica oleracea	cis-acting regulatory element involved in light responsiveness
CmGLK10	G-box	TACGTG	595	6	-	Arabidopsis thaliana	cis-acting regulatory element involved in light responsiveness
CmGLK10	Unnamed__4	CTCC	25	4	+	Petroselinum hortense
CmGLK10	Unnamed__4	CTCC	250	4	-	Petroselinum hortense
CmGLK10	Unnamed__4	CTCC	559	4	+	Petroselinum hortense
CmGLK10	Unnamed__4	CTCC	698	4	-	Petroselinum hortense
CmGLK10	Unnamed__4	CTCC	1048	4	+	Petroselinum hortense
CmGLK10	Unnamed__4	CTCC	1168	4	-	Petroselinum hortense
CmGLK10	Unnamed__4	CTCC	1176	4	-	Petroselinum hortense
CmGLK10	Unnamed__4	CTCC	1231	4	-	Petroselinum hortense
CmGLK10	Unnamed__4	CTCC	1305	4	+	Petroselinum hortense
CmGLK10	Unnamed__4	CTCC	1544	4	+	Petroselinum hortense
CmGLK10	Unnamed__4	CTCC	1548	4	+	Petroselinum hortense
CmGLK10	Unnamed__4	CTCC	1719	4	+	Petroselinum hortense
CmGLK10	Unnamed__4	CTCC	1761	4	-	Petroselinum hortense
CmGLK10	Unnamed__4	CTCC	1970	4	+	Petroselinum hortense
CmGLK10	Unnamed__4	CTCC	1982	4	+	Petroselinum hortense
CmGLK10	WRE3	CCACCT	1498	6	+	Pisum sativum
CmGLK10	AE-box	AGAAACAA	637	8	+	Arabidopsis thaliana	part of a module for light response
CmGLK10	AE-box	AGAAACAA	1008	8	-	Arabidopsis thaliana	part of a module for light response
CmGLK10	WUN-motif	AAATTACT	936	8	-	Nicotiana glutinosa
CmGLK10	GATA-motif	GATAGGA	1720	7	-	Arabidopsis thaliana	part of a light responsive element
CmGLK10	CAT-box	GCCACT	405	6	+	Arabidopsis thaliana	cis-acting regulatory element related to meristem expression
CmGLK10	CAT-box	GCCACT	601	6	+	Arabidopsis thaliana	cis-acting regulatory element related to meristem expression
CmGLK10	CAT-box	GCCACT	891	6	-	Arabidopsis thaliana	cis-acting regulatory element related to meristem expression
CmGLK10	CAT-box	GCCACT	1224	6	-	Arabidopsis thaliana	cis-acting regulatory element related to meristem expression
CmGLK10	AAGAA-motif	GAAAGAA	1012	7	-	Avena sativa
CmGLK10	AAGAA-motif	gGTAAAGAAA	1420	9	+	Avena sativa
CmGLK10	AAGAA-motif	GAAAGAA	1732	7	-	Avena sativa
CmGLK10	AAGAA-motif	GAAAGAA	1867	7	-	Avena sativa
CmGLK10	GA-motif	ATAGATAA	521	8	-	Arabidopsis thaliana	part of a light responsive element
CmGLK10	P-box	CCTTTTG	1460	7	-	Oryza sativa	gibberellin-responsive element
CmGLK10	CAAT-box	CAAT	1	4	-	Nicotiana glutinosa
CmGLK10	CAAT-box	CAAT	83	4	-	Nicotiana glutinosa
CmGLK10	CAAT-box	CCAAT	129	5	-	Arabidopsis thaliana	common cis-acting element in promoter and enhancer regions
CmGLK10	CAAT-box	CAAT	160	4	+	Nicotiana glutinosa
CmGLK10	CAAT-box	CAAT	236	4	+	Nicotiana glutinosa
CmGLK10	CAAT-box	CAAT	274	4	+	Nicotiana glutinosa
CmGLK10	CAAT-box	CCAAT	276	5	-	Arabidopsis thaliana	common cis-acting element in promoter and enhancer regions
CmGLK10	CAAT-box	CAAAT	312	5	+	Pisum sativum	common cis-acting element in promoter and enhancer regions
CmGLK10	CAAT-box	CAAT	315	4	-	Nicotiana glutinosa
CmGLK10	CAAT-box	CAAT	343	4	-	Nicotiana glutinosa
CmGLK10	CAAT-box	CAAAT	347	5	+	Pisum sativum	common cis-acting element in promoter and enhancer regions
CmGLK10	CAAT-box	CAAAT	412	5	+	Pisum sativum	common cis-acting element in promoter and enhancer regions
CmGLK10	CAAT-box	CAAAT	415	5	-	Pisum sativum	common cis-acting element in promoter and enhancer regions
CmGLK10	CAAT-box	CAAAT	489	5	+	Pisum sativum	common cis-acting element in promoter and enhancer regions
CmGLK10	CAAT-box	CAAT	529	4	+	Nicotiana glutinosa
CmGLK10	CAAT-box	CAAT	536	4	-	Nicotiana glutinosa
CmGLK10	CAAT-box	CAAT	583	4	-	Nicotiana glutinosa
CmGLK10	CAAT-box	TGCCAAC	720	7	-	Petunia hybrida	common cis-acting element in promoter and enhancer regions
CmGLK10	CAAT-box	CAAT	741	4	+	Nicotiana glutinosa
CmGLK10	CAAT-box	CAAAT	752	5	+	Pisum sativum	common cis-acting element in promoter and enhancer regions
CmGLK10	CAAT-box	CAAAT	925	5	+	Pisum sativum	common cis-acting element in promoter and enhancer regions
CmGLK10	CAAT-box	CAAAT	940	5	-	Pisum sativum	common cis-acting element in promoter and enhancer regions
CmGLK10	CAAT-box	CAAAT	971	5	-	Pisum sativum	common cis-acting element in promoter and enhancer regions
CmGLK10	CAAT-box	CAAT	1070	4	-	Nicotiana glutinosa
CmGLK10	CAAT-box	CCAAT	1082	5	+	Arabidopsis thaliana	common cis-acting element in promoter and enhancer regions
CmGLK10	CAAT-box	CAAT	1083	4	+	Nicotiana glutinosa
CmGLK10	CAAT-box	CAAT	1164	4	+	Nicotiana glutinosa
CmGLK10	CAAT-box	CAAT	1315	4	+	Nicotiana glutinosa
CmGLK10	CAAT-box	CCAAT	1325	5	-	Arabidopsis thaliana	common cis-acting element in promoter and enhancer regions
CmGLK10	CAAT-box	CAAT	1344	4	+	Nicotiana glutinosa
CmGLK10	CAAT-box	CAAT	1360	4	+	Nicotiana glutinosa
CmGLK10	CAAT-box	CAAAT	1452	5	+	Pisum sativum	common cis-acting element in promoter and enhancer regions
CmGLK10	CAAT-box	CAAAT	1506	5	-	Pisum sativum	common cis-acting element in promoter and enhancer regions
CmGLK10	CAAT-box	CAAT	1515	4	-	Nicotiana glutinosa
CmGLK10	CAAT-box	CAAT	1627	4	-	Nicotiana glutinosa
CmGLK10	CAAT-box	CAAT	1637	4	+	Nicotiana glutinosa
CmGLK10	CAAT-box	CCAAT	1859	5	-	Arabidopsis thaliana	common cis-acting element in promoter and enhancer regions
CmGLK10	CAAT-box	CAAT	1939	4	+	Nicotiana glutinosa
CmGLK10	STRE	AGGGG	1417	5	+	Arabidopsis thaliana
CmGLK10	STRE	AGGGG	1550	5	-	Arabidopsis thaliana
CmGLK10	Myb-binding site	CAACAG	1945	6	-	Nicotiana tabacum
CmGLK10	MYB	CAACAG	1945	6	-	Arabidopsis thaliana
CmGLK10	TATA-box	TACATAAA	92	8	+	Oryza sativa	core promoter element around -30 of transcription start
CmGLK10	TATA-box	TATTTAAA	188	8	-	Arabidopsis thaliana	core promoter element around -30 of transcription start
CmGLK10	TATA-box	TATAA	569	5	-	Arabidopsis thaliana	core promoter element around -30 of transcription start
CmGLK10	TATA-box	TATA	570	4	+	Arabidopsis thaliana	core promoter element around -30 of transcription start
CmGLK10	TATA-box	ATATAT	1195	6	-	Brassica napus	core promoter element around -30 of transcription start
CmGLK10	TATA-box	TATA	1196	4	-	Arabidopsis thaliana	core promoter element around -30 of transcription start
CmGLK10	TATA-box	TACAAAA	1217	7	+	Oryza sativa	core promoter element around -30 of transcription start
CmGLK10	TATA-box	TATA	1250	4	-	Arabidopsis thaliana	core promoter element around -30 of transcription start
CmGLK10	TATA-box	TATATA	1580	6	-	Arabidopsis thaliana	core promoter element around -30 of transcription start
CmGLK10	TATA-box	TATA	1582	4	-	Arabidopsis thaliana	core promoter element around -30 of transcription start
CmGLK10	TATA-box	ATTATA	1622	6	+	Brassica napus	core promoter element around -30 of transcription start
CmGLK10	TATA-box	TATAA	1623	5	-	Arabidopsis thaliana	core promoter element around -30 of transcription start
CmGLK10	TATA-box	TATA	1624	4	-	Arabidopsis thaliana	core promoter element around -30 of transcription start
CmGLK10	TATA-box	ATATAT	1664	6	-	Brassica napus	core promoter element around -30 of transcription start
CmGLK10	TATA-box	TATATA	1665	6	-	Arabidopsis thaliana	core promoter element around -30 of transcription start
CmGLK10	TATA-box	ATATAT	1666	6	-	Brassica napus	core promoter element around -30 of transcription start
CmGLK10	TATA-box	TATA	1667	4	-	Arabidopsis thaliana	core promoter element around -30 of transcription start
CmGLK10	TATA-box	ATATAT	1807	6	-	Brassica napus	core promoter element around -30 of transcription start
CmGLK10	TATA-box	TATATA	1808	6	-	Arabidopsis thaliana	core promoter element around -30 of transcription start
CmGLK10	TATA-box	ATATAA	1809	6	+	Brassica oleracea	core promoter element around -30 of transcription start
CmGLK10	TATA-box	TATA	1810	4	-	Arabidopsis thaliana	core promoter element around -30 of transcription start
CmGLK10	O2-site	GATGATGTGG	1273	9	+	Zea mays	cis-acting regulatory element involved in zein metabolism regulation
CmGLK10	O2-site	GATGA(C/T)(A/G)TG(A/G)	1407	8	+	Zea mays	cis-acting regulatory element involved in zein metabolism regulation
CmGLK10	TGA-element	AACGAC	781	6	-	Brassica oleracea	auxin-responsive element
CmGLK10	TCA-element	CCATCTTTTT	830	9	-	Nicotiana tabacum	cis-acting element involved in salicylic acid responsiveness
CmGLK10	Box 4	ATTAAT	107	6	+	Petroselinum crispum	part of a conserved DNA module involved in light responsiveness
CmGLK10	Box 4	ATTAAT	1615	6	-	Petroselinum crispum	part of a conserved DNA module involved in light responsiveness
CmGLK10	Box 4	ATTAAT	1855	6	-	Petroselinum crispum	part of a conserved DNA module involved in light responsiveness
CmGLK11	ABRE4	CACGTA	270	6	+	Zea mays
CmGLK11		motif_sequence	299	4	-	organism	short_function
CmGLK11		motif_sequence	394	4	-	organism	short_function
CmGLK11		motif_sequence	634	4	+	organism	short_function
CmGLK11		motif_sequence	1168	4	+	organism	short_function
CmGLK11		motif_sequence	1349	4	+	organism	short_function
CmGLK11		motif_sequence	1472	4	+	organism	short_function
CmGLK11		motif_sequence	1499	4	-	organism	short_function
CmGLK11		motif_sequence	1609	4	+	organism	short_function
CmGLK11		motif_sequence	1852	4	+	organism	short_function
CmGLK11		motif_sequence	1956	4	-	organism	short_function
CmGLK11	ABRE	ACGTG	270	5	-	Arabidopsis thaliana	cis-acting element involved in the abscisic acid responsiveness
CmGLK11	W box	TTGACC	829	6	-	Arabidopsis thaliana
CmGLK11	GARE-motif	TCTGTTG	1677	7	+	Brassica oleracea	gibberellin-responsive element
CmGLK11	as-1	TGACG	1163	5	+	Arabidopsis thaliana
CmGLK11	as-1	TGACG	1525	5	-	Arabidopsis thaliana
CmGLK11	AT~TATA-box	TATATA	135	6	+	Arabidopsis thaliana
CmGLK11	AT~TATA-box	TATATAAA	920	8	-	Arabidopsis thaliana
CmGLK11	AT~TATA-box	TATATA	922	6	+	Arabidopsis thaliana
CmGLK11	AT~TATA-box	TATATA	924	6	+	Arabidopsis thaliana
CmGLK11	AT~TATA-box	TATATA	926	6	+	Arabidopsis thaliana
CmGLK11	AT~TATA-box	TATATA	928	6	+	Arabidopsis thaliana
CmGLK11	AT~TATA-box	TATATA	930	6	+	Arabidopsis thaliana
CmGLK11	AT~TATA-box	TATATA	932	6	+	Arabidopsis thaliana
CmGLK11	AT~TATA-box	TATATA	934	6	+	Arabidopsis thaliana
CmGLK11	AT~TATA-box	TATATA	936	6	+	Arabidopsis thaliana
CmGLK11	AT~TATA-box	TATATA	938	6	+	Arabidopsis thaliana
CmGLK11	AT~TATA-box	TATATA	940	6	+	Arabidopsis thaliana
CmGLK11	AT~TATA-box	TATATA	942	6	+	Arabidopsis thaliana
CmGLK11	AT~TATA-box	TATATA	944	6	+	Arabidopsis thaliana
CmGLK11	AT~TATA-box	TATATA	946	6	+	Arabidopsis thaliana
CmGLK11	AT~TATA-box	TATATA	948	6	+	Arabidopsis thaliana
CmGLK11	AT~TATA-box	TATATA	950	6	+	Arabidopsis thaliana
CmGLK11	AT~TATA-box	TATATA	952	6	+	Arabidopsis thaliana
CmGLK11	AT~TATA-box	TATATA	954	6	+	Arabidopsis thaliana
CmGLK11	AT~TATA-box	TATATA	1054	6	-	Arabidopsis thaliana
CmGLK11	MYC	CATTTG	404	6	-	Arabidopsis thaliana
CmGLK11	MYC	CAATTG	470	6	+	Arabidopsis thaliana
CmGLK11	MYC	CATGTG	1145	6	-	Arabidopsis thaliana
CmGLK11	MYC	CATGTG	1147	6	+	Arabidopsis thaliana
CmGLK11	MYC	CATTTG	1919	6	+	Arabidopsis thaliana
CmGLK11	MYC	CATTTG	1959	6	+	Arabidopsis thaliana
CmGLK11	GT1-motif	GGTTAAT	746	7	+	Avena sativa	light responsive element
CmGLK11	TC-rich repeats	GTTTTCTTAC	1133	9	-	Nicotiana tabacum	cis-acting element involved in defense and stress responsiveness
CmGLK11	Unnamed__4	CTCC	415	4	-	Petroselinum hortense
CmGLK11	Unnamed__4	CTCC	671	4	+	Petroselinum hortense
CmGLK11	Unnamed__4	CTCC	1234	4	+	Petroselinum hortense
CmGLK11	Unnamed__4	CTCC	1287	4	+	Petroselinum hortense
CmGLK11	Unnamed__4	CTCC	1474	4	+	Petroselinum hortense
CmGLK11	Unnamed__4	CTCC	1645	4	+	Petroselinum hortense
CmGLK11	Unnamed__4	CTCC	1818	4	-	Petroselinum hortense
CmGLK11	ABRE3a	TACGTG	270	6	-	Zea mays
CmGLK11	G-box	TACGTG	270	6	-	Arabidopsis thaliana	cis-acting regulatory element involved in light responsiveness
CmGLK11	TGACG-motif	TGACG	1163	5	+	Hordeum vulgare	cis-acting regulatory element involved in the MeJA-responsiveness
CmGLK11	TGACG-motif	TGACG	1525	5	-	Hordeum vulgare	cis-acting regulatory element involved in the MeJA-responsiveness
CmGLK11	AAGAA-motif	GAAAGAA	1302	7	-	Avena sativa
CmGLK11	AAGAA-motif	GAAAGAA	1360	7	-	Avena sativa
CmGLK11	WUN-motif	AAATTACT	565	8	-	Nicotiana glutinosa
CmGLK11	WUN-motif	AAATTACTA	583	9	+	Nicotiana glutinosa
CmGLK11	MYB-like sequence	TAACCA	1835	6	-	Arabidopsis thaliana
CmGLK11	MYB	CAACAG	1678	6	-	Arabidopsis thaliana
CmGLK11	MYB	CAACCA	1734	6	-	Arabidopsis thaliana
CmGLK11	MYB	TAACCA	1835	6	-	Arabidopsis thaliana
CmGLK11	Myb-binding site	CAACAG	1678	6	-	Nicotiana tabacum
CmGLK11	CGTCA-motif	CGTCA	1163	5	-	Hordeum vulgare	cis-acting regulatory element involved in the MeJA-responsiveness
CmGLK11	CGTCA-motif	CGTCA	1525	5	+	Hordeum vulgare	cis-acting regulatory element involved in the MeJA-responsiveness
CmGLK11	ERE	ATTTTAAA	84	8	-	Nicotiana glutinos
CmGLK11	ERE	ATTTTAAA	569	8	+	Nicotiana glutinos
CmGLK11	ERE	ATTTTAAA	1045	8	+	Nicotiana glutinos
CmGLK11	ERE	ATTTTAAA	1047	8	-	Nicotiana glutinos
CmGLK11	CAAT-box	CAAAT	98	5	+	Pisum sativum	common cis-acting element in promoter and enhancer regions
CmGLK11	CAAT-box	CAAT	118	4	+	Nicotiana glutinosa
CmGLK11	CAAT-box	CCAAT	164	5	-	Arabidopsis thaliana	common cis-acting element in promoter and enhancer regions
CmGLK11	CAAT-box	CAAAT	187	5	-	Pisum sativum	common cis-acting element in promoter and enhancer regions
CmGLK11	CAAT-box	CAAAT	325	5	+	Pisum sativum	common cis-acting element in promoter and enhancer regions
CmGLK11	CAAT-box	CAAAT	404	5	+	Pisum sativum	common cis-acting element in promoter and enhancer regions
CmGLK11	CAAT-box	CAAT	470	4	+	Nicotiana glutinosa
CmGLK11	CAAT-box	CAAT	472	4	-	Nicotiana glutinosa
CmGLK11	CAAT-box	CAAT	486	4	-	Nicotiana glutinosa
CmGLK11	CAAT-box	CAAAT	490	5	-	Pisum sativum	common cis-acting element in promoter and enhancer regions
CmGLK11	CAAT-box	CAAAT	503	5	+	Pisum sativum	common cis-acting element in promoter and enhancer regions
CmGLK11	CAAT-box	CAAT	533	4	-	Nicotiana glutinosa
CmGLK11	CAAT-box	CAAT	542	4	+	Nicotiana glutinosa
CmGLK11	CAAT-box	CAAAT	582	5	+	Pisum sativum	common cis-acting element in promoter and enhancer regions
CmGLK11	CAAT-box	CAAT	600	4	-	Nicotiana glutinosa
CmGLK11	CAAT-box	TGCCAAC	602	7	+	Petunia hybrida	common cis-acting element in promoter and enhancer regions
CmGLK11	CAAT-box	CAAAT	663	5	+	Pisum sativum	common cis-acting element in promoter and enhancer regions
CmGLK11	CAAT-box	CAAT	688	4	+	Nicotiana glutinosa
CmGLK11	CAAT-box	CAAT	753	4	+	Nicotiana glutinosa
CmGLK11	CAAT-box	CAAAT	832	5	+	Pisum sativum	common cis-acting element in promoter and enhancer regions
CmGLK11	CAAT-box	CAAAT	851	5	+	Pisum sativum	common cis-acting element in promoter and enhancer regions
CmGLK11	CAAT-box	CAAT	854	4	-	Nicotiana glutinosa
CmGLK11	CAAT-box	CAAT	972	4	+	Nicotiana glutinosa
CmGLK11	CAAT-box	CAAAT	1128	5	-	Pisum sativum	common cis-acting element in promoter and enhancer regions
CmGLK11	CAAT-box	CAAAT	1156	5	-	Pisum sativum	common cis-acting element in promoter and enhancer regions
CmGLK11	CAAT-box	CCAAT	1237	5	+	Arabidopsis thaliana	common cis-acting element in promoter and enhancer regions
CmGLK11	CAAT-box	CAAT	1238	4	+	Nicotiana glutinosa
CmGLK11	CAAT-box	CCAAT	1289	5	+	Arabidopsis thaliana	common cis-acting element in promoter and enhancer regions
CmGLK11	CAAT-box	CAAT	1290	4	+	Nicotiana glutinosa
CmGLK11	CAAT-box	CAAT	1354	4	+	Nicotiana glutinosa
CmGLK11	CAAT-box	CAAT	1434	4	+	Nicotiana glutinosa
CmGLK11	CAAT-box	CAAAT	1493	5	-	Pisum sativum	common cis-acting element in promoter and enhancer regions
CmGLK11	CAAT-box	CAAT	1553	4	-	Nicotiana glutinosa
CmGLK11	CAAT-box	CAAT	1607	4	+	Nicotiana glutinosa
CmGLK11	CAAT-box	CAAT	1653	4	-	Nicotiana glutinosa
CmGLK11	CAAT-box	CAAAT	1920	5	-	Pisum sativum	common cis-acting element in promoter and enhancer regions
CmGLK11	CAAT-box	CAAAT	1960	5	-	Pisum sativum	common cis-acting element in promoter and enhancer regions
CmGLK11	TATA	TATAAAAT	352	8	+	Arabidopsis thaliana
CmGLK11	TATA	TATAAAAT	974	8	-	Arabidopsis thaliana
CmGLK11	TATA	TATAAAAT	1070	8	-	Arabidopsis thaliana
CmGLK11	TATA-box	TATA	6	4	+	Arabidopsis thaliana	core promoter element around -30 of transcription start
CmGLK11	TATA-box	ATTATA	111	6	+	Brassica napus	core promoter element around -30 of transcription start
CmGLK11	TATA-box	TATAA	112	5	-	Arabidopsis thaliana	core promoter element around -30 of transcription start
CmGLK11	TATA-box	TATA	113	4	+	Arabidopsis thaliana	core promoter element around -30 of transcription start
CmGLK11	TATA-box	TATA	121	4	+	Arabidopsis thaliana	core promoter element around -30 of transcription start
CmGLK11	TATA-box	TATATA	135	6	+	Arabidopsis thaliana	core promoter element around -30 of transcription start
CmGLK11	TATA-box	ATATAA	136	6	+	Brassica oleracea	core promoter element around -30 of transcription start
CmGLK11	TATA-box	TATA	137	4	+	Arabidopsis thaliana	core promoter element around -30 of transcription start
CmGLK11	TATA-box	ATTATA	158	6	+	Brassica napus	core promoter element around -30 of transcription start
CmGLK11	TATA-box	TATAA	159	5	-	Arabidopsis thaliana	core promoter element around -30 of transcription start
CmGLK11	TATA-box	TATA	160	4	+	Arabidopsis thaliana	core promoter element around -30 of transcription start
CmGLK11	TATA-box	TATAAA	169	6	-	Helianthus annuus	core promoter element around -30 of transcription start
CmGLK11	TATA-box	TATAA	170	5	-	Arabidopsis thaliana	core promoter element around -30 of transcription start
CmGLK11	TATA-box	TATA	171	4	+	Arabidopsis thaliana	core promoter element around -30 of transcription start
CmGLK11	TATA-box	TATAA	216	5	-	Arabidopsis thaliana	core promoter element around -30 of transcription start
CmGLK11	TATA-box	TATA	217	4	+	Arabidopsis thaliana	core promoter element around -30 of transcription start
CmGLK11	TATA-box	ATATAA	308	6	+	Brassica oleracea	core promoter element around -30 of transcription start
CmGLK11	TATA-box	TATA	309	4	+	Arabidopsis thaliana	core promoter element around -30 of transcription start
CmGLK11	TATA-box	TATA	352	4	+	Arabidopsis thaliana	core promoter element around -30 of transcription start
CmGLK11	TATA-box	TACAAAA	366	7	-	Oryza sativa	core promoter element around -30 of transcription start
CmGLK11	TATA-box	ATTATA	381	6	+	Brassica napus	core promoter element around -30 of transcription start
CmGLK11	TATA-box	TATAA	382	5	-	Arabidopsis thaliana	core promoter element around -30 of transcription start
CmGLK11	TATA-box	TATA	383	4	+	Arabidopsis thaliana	core promoter element around -30 of transcription start
CmGLK11	TATA-box	TACAAAA	477	7	-	Oryza sativa	core promoter element around -30 of transcription start
CmGLK11	TATA-box	TATA	631	4	+	Arabidopsis thaliana	core promoter element around -30 of transcription start
CmGLK11	TATA-box	TATTTAAA	707	8	+	Arabidopsis thaliana	core promoter element around -30 of transcription start
CmGLK11	TATA-box	TACATAAA	721	8	+	Oryza sativa	core promoter element around -30 of transcription start
CmGLK11	TATA-box	TATAAA	914	6	-	Helianthus annuus	core promoter element around -30 of transcription start
CmGLK11	TATA-box	TATAA	915	5	-	Arabidopsis thaliana	core promoter element around -30 of transcription start
CmGLK11	TATA-box	TATATTTATATTT	916	12	+	Avena sativa	core promoter element around -30 of transcription start
CmGLK11	TATA-box	taTATAAAtc	918	9	-	Arabidopsis thaliana	core promoter element around -30 of transcription start
CmGLK11	TATA-box	TATAAAT	919	7	-	Brassica juncea	core promoter element around -30 of transcription start
CmGLK11	TATA-box	TATAAA	920	6	-	Helianthus annuus	core promoter element around -30 of transcription start
CmGLK11	TATA-box	TATATAA	921	7	-	Arabidopsis thaliana	core promoter element around -30 of transcription start
CmGLK11	TATA-box	TATATA	922	6	+	Arabidopsis thaliana	core promoter element around -30 of transcription start
CmGLK11	TATA-box	ATATAT	923	6	+	Brassica napus	core promoter element around -30 of transcription start
CmGLK11	TATA-box	TATATA	924	6	+	Arabidopsis thaliana	core promoter element around -30 of transcription start
CmGLK11	TATA-box	ATATAT	925	6	+	Brassica napus	core promoter element around -30 of transcription start
CmGLK11	TATA-box	TATATA	926	6	+	Arabidopsis thaliana	core promoter element around -30 of transcription start
CmGLK11	TATA-box	ATATAT	927	6	+	Brassica napus	core promoter element around -30 of transcription start
CmGLK11	TATA-box	TATATA	928	6	+	Arabidopsis thaliana	core promoter element around -30 of transcription start
CmGLK11	TATA-box	ATATAT	929	6	+	Brassica napus	core promoter element around -30 of transcription start
CmGLK11	TATA-box	TATATA	930	6	+	Arabidopsis thaliana	core promoter element around -30 of transcription start
CmGLK11	TATA-box	ATATAT	931	6	+	Brassica napus	core promoter element around -30 of transcription start
CmGLK11	TATA-box	TATATA	932	6	+	Arabidopsis thaliana	core promoter element around -30 of transcription start
CmGLK11	TATA-box	ATATAT	933	6	+	Brassica napus	core promoter element around -30 of transcription start
CmGLK11	TATA-box	TATATA	934	6	+	Arabidopsis thaliana	core promoter element around -30 of transcription start
CmGLK11	TATA-box	ATATAT	935	6	+	Brassica napus	core promoter element around -30 of transcription start
CmGLK11	TATA-box	TATATA	936	6	+	Arabidopsis thaliana	core promoter element around -30 of transcription start
CmGLK11	TATA-box	ATATAT	937	6	+	Brassica napus	core promoter element around -30 of transcription start
CmGLK11	TATA-box	TATATA	938	6	+	Arabidopsis thaliana	core promoter element around -30 of transcription start
CmGLK11	TATA-box	ATATAT	939	6	+	Brassica napus	core promoter element around -30 of transcription start
CmGLK11	TATA-box	TATATA	940	6	+	Arabidopsis thaliana	core promoter element around -30 of transcription start
CmGLK11	TATA-box	ATATAT	941	6	+	Brassica napus	core promoter element around -30 of transcription start
CmGLK11	TATA-box	TATATA	942	6	+	Arabidopsis thaliana	core promoter element around -30 of transcription start
CmGLK11	TATA-box	ATATAT	943	6	+	Brassica napus	core promoter element around -30 of transcription start
CmGLK11	TATA-box	TATATA	944	6	+	Arabidopsis thaliana	core promoter element around -30 of transcription start
CmGLK11	TATA-box	ATATAT	945	6	+	Brassica napus	core promoter element around -30 of transcription start
CmGLK11	TATA-box	TATATA	946	6	+	Arabidopsis thaliana	core promoter element around -30 of transcription start
CmGLK11	TATA-box	ATATAT	947	6	+	Brassica napus	core promoter element around -30 of transcription start
CmGLK11	TATA-box	TATATA	948	6	+	Arabidopsis thaliana	core promoter element around -30 of transcription start
CmGLK11	TATA-box	ATATAT	949	6	+	Brassica napus	core promoter element around -30 of transcription start
CmGLK11	TATA-box	TATATA	950	6	+	Arabidopsis thaliana	core promoter element around -30 of transcription start
CmGLK11	TATA-box	ATATAT	951	6	+	Brassica napus	core promoter element around -30 of transcription start
CmGLK11	TATA-box	TATATA	952	6	+	Arabidopsis thaliana	core promoter element around -30 of transcription start
CmGLK11	TATA-box	ATATAT	953	6	+	Brassica napus	core promoter element around -30 of transcription start
CmGLK11	TATA-box	TATATA	954	6	+	Arabidopsis thaliana	core promoter element around -30 of transcription start
CmGLK11	TATA-box	ATATAA	955	6	+	Brassica oleracea	core promoter element around -30 of transcription start
CmGLK11	TATA-box	TATA	956	4	+	Arabidopsis thaliana	core promoter element around -30 of transcription start
CmGLK11	TATA-box	TATAAAA	975	7	-	Pisum sativum	core promoter element around -30 of transcription start
CmGLK11	TATA-box	TATAAA	976	6	-	Helianthus annuus	core promoter element around -30 of transcription start
CmGLK11	TATA-box	TATAA	977	5	-	Arabidopsis thaliana	core promoter element around -30 of transcription start
CmGLK11	TATA-box	TATA	978	4	+	Arabidopsis thaliana	core promoter element around -30 of transcription start
CmGLK11	TATA-box	ATTATA	989	6	+	Brassica napus	core promoter element around -30 of transcription start
CmGLK11	TATA-box	TATAA	990	5	-	Arabidopsis thaliana	core promoter element around -30 of transcription start
CmGLK11	TATA-box	TATA	991	4	+	Arabidopsis thaliana	core promoter element around -30 of transcription start
CmGLK11	TATA-box	TATAAAA	1009	7	-	Pisum sativum	core promoter element around -30 of transcription start
CmGLK11	TATA-box	TATAAA	1010	6	-	Helianthus annuus	core promoter element around -30 of transcription start
CmGLK11	TATA-box	TATAA	1011	5	-	Arabidopsis thaliana	core promoter element around -30 of transcription start
CmGLK11	TATA-box	TATATTTATATTT	1012	12	+	Avena sativa	core promoter element around -30 of transcription start
CmGLK11	TATA-box	ATATAT	1041	6	-	Brassica napus	core promoter element around -30 of transcription start
CmGLK11	TATA-box	TATA	1042	4	-	Arabidopsis thaliana	core promoter element around -30 of transcription start
CmGLK11	TATA-box	ATATAT	1053	6	-	Brassica napus	core promoter element around -30 of transcription start
CmGLK11	TATA-box	TATATA	1054	6	-	Arabidopsis thaliana	core promoter element around -30 of transcription start
CmGLK11	TATA-box	ATATAA	1055	6	+	Brassica oleracea	core promoter element around -30 of transcription start
CmGLK11	TATA-box	TATA	1056	4	-	Arabidopsis thaliana	core promoter element around -30 of transcription start
CmGLK11	TATA-box	TATAAAA	1071	7	-	Pisum sativum	core promoter element around -30 of transcription start
CmGLK11	TATA-box	TATAAA	1072	6	-	Helianthus annuus	core promoter element around -30 of transcription start
CmGLK11	TATA-box	TATAA	1073	5	-	Arabidopsis thaliana	core promoter element around -30 of transcription start
CmGLK11	TATA-box	TATA	1074	4	-	Arabidopsis thaliana	core promoter element around -30 of transcription start
CmGLK11	TATA-box	ATTATA	1101	6	+	Brassica napus	core promoter element around -30 of transcription start
CmGLK11	TATA-box	TATAA	1102	5	-	Arabidopsis thaliana	core promoter element around -30 of transcription start
CmGLK11	TATA-box	TATA	1103	4	-	Arabidopsis thaliana	core promoter element around -30 of transcription start
CmGLK11	TATA-box	TATAAAT	1113	7	-	Brassica juncea	core promoter element around -30 of transcription start
CmGLK11	TATA-box	TATAAA	1114	6	-	Helianthus annuus	core promoter element around -30 of transcription start
CmGLK11	TATA-box	TATAA	1115	5	-	Arabidopsis thaliana	core promoter element around -30 of transcription start
CmGLK11	TATA-box	TATA	1116	4	-	Arabidopsis thaliana	core promoter element around -30 of transcription start
CmGLK11	TATA-box	TACAAAA	1171	7	+	Oryza sativa	core promoter element around -30 of transcription start
CmGLK11	TATA-box	ATATAA	1763	6	+	Brassica oleracea	core promoter element around -30 of transcription start
CmGLK11	TATA-box	TATA	1764	4	-	Arabidopsis thaliana	core promoter element around -30 of transcription start
CmGLK11	TATA-box	TATACA	1842	6	-	Helianthus annuus	core promoter element around -30 of transcription start
CmGLK11	TATA-box	TATA	1844	4	-	Arabidopsis thaliana	core promoter element around -30 of transcription start
CmGLK11	ARE	AAACCA	166	6	-	Zea mays	cis-acting regulatory element essential for the anaerobic induction
CmGLK11	Box 4	ATTAAT	781	6	+	Petroselinum crispum	part of a conserved DNA module involved in light responsiveness
CmGLK11	Box 4	ATTAAT	1124	6	-	Petroselinum crispum	part of a conserved DNA module involved in light responsiveness
CmGLK11	Box 4	ATTAAT	1812	6	-	Petroselinum crispum	part of a conserved DNA module involved in light responsiveness
CmGLK11	dOCT	CACGGATC	1444	8	-	Zea mays
CmGLK11	Unnamed__6	taTAAATATct	1109	10	-	Zea mays
CmGLK12	CAAT-box	CAAAT	128	5	+	Pisum sativum	common cis-acting element in promoter and enhancer regions
CmGLK12	CAAT-box	CAAAT	135	5	+	Pisum sativum	common cis-acting element in promoter and enhancer regions
CmGLK12	CAAT-box	CAAT	237	4	-	Nicotiana glutinosa
CmGLK12	CAAT-box	CAAAT	254	5	+	Pisum sativum	common cis-acting element in promoter and enhancer regions
CmGLK12	CAAT-box	CCAAT	516	5	-	Arabidopsis thaliana	common cis-acting element in promoter and enhancer regions
CmGLK12	CAAT-box	CAAT	543	4	+	Nicotiana glutinosa
CmGLK12	CAAT-box	CAAAT	568	5	-	Pisum sativum	common cis-acting element in promoter and enhancer regions
CmGLK12	CAAT-box	CAAT	581	4	-	Nicotiana glutinosa
CmGLK12	CAAT-box	CAAT	674	4	+	Nicotiana glutinosa
CmGLK12	CAAT-box	CAAT	747	4	-	Nicotiana glutinosa
CmGLK12	CAAT-box	CAAT	986	4	+	Nicotiana glutinosa
CmGLK12	CAAT-box	CAAT	1036	4	-	Nicotiana glutinosa
CmGLK12	CAAT-box	CAAAT	1109	5	+	Pisum sativum	common cis-acting element in promoter and enhancer regions
CmGLK12	CAAT-box	CAAAT	1112	5	-	Pisum sativum	common cis-acting element in promoter and enhancer regions
CmGLK12	CAAT-box	CAAT	1136	4	+	Nicotiana glutinosa
CmGLK12	CAAT-box	CAAAT	1140	5	-	Pisum sativum	common cis-acting element in promoter and enhancer regions
CmGLK12	CAAT-box	CAAT	1182	4	+	Nicotiana glutinosa
CmGLK12	CAAT-box	CAAAT	1252	5	+	Pisum sativum	common cis-acting element in promoter and enhancer regions
CmGLK12	CAAT-box	CAAT	1286	4	-	Nicotiana glutinosa
CmGLK12	CAAT-box	CAAAT	1298	5	-	Pisum sativum	common cis-acting element in promoter and enhancer regions
CmGLK12	CAAT-box	CAAT	1306	4	+	Nicotiana glutinosa
CmGLK12	CAAT-box	CAAT	1324	4	+	Nicotiana glutinosa
CmGLK12	CAAT-box	CAAT	1489	4	-	Nicotiana glutinosa
CmGLK12	CAAT-box	CAAT	1560	4	+	Nicotiana glutinosa
CmGLK12	CAAT-box	CAAAT	1593	5	+	Pisum sativum	common cis-acting element in promoter and enhancer regions
CmGLK12	CAAT-box	CAAAT	1642	5	-	Pisum sativum	common cis-acting element in promoter and enhancer regions
CmGLK12	CAAT-box	CAAT	1656	4	+	Nicotiana glutinosa
CmGLK12	CAAT-box	CCAAT	1699	5	+	Arabidopsis thaliana	common cis-acting element in promoter and enhancer regions
CmGLK12	CAAT-box	CAAT	1700	4	+	Nicotiana glutinosa
CmGLK12	CAAT-box	CAAT	1716	4	-	Nicotiana glutinosa
CmGLK12	CAAT-box	CAAAT	1724	5	-	Pisum sativum	common cis-acting element in promoter and enhancer regions
CmGLK12	CAAT-box	CAAAT	1767	5	+	Pisum sativum	common cis-acting element in promoter and enhancer regions
CmGLK12	CAAT-box	CAAT	1845	4	+	Nicotiana glutinosa
CmGLK12	CAAT-box	CCAAT	1926	5	+	Arabidopsis thaliana	common cis-acting element in promoter and enhancer regions
CmGLK12	CAAT-box	CAAT	1927	4	+	Nicotiana glutinosa
CmGLK12	CAAT-box	CAAT	1938	4	+	Nicotiana glutinosa
CmGLK12	CAAT-box	CAAT	1971	4	-	Nicotiana glutinosa
CmGLK12	WUN-motif	AAATTACT	82	8	-	Nicotiana glutinosa
CmGLK12	WUN-motif	TTATTACAT	1507	9	+	Nicotiana glutinosa
CmGLK12	GATA-motif	AAGATAAGATT	974	10	-	Arabidopsis thaliana	part of a light responsive element
CmGLK12	GATA-motif	GATAGGA	1587	7	-	Arabidopsis thaliana	part of a light responsive element
CmGLK12	AAGAA-motif	gGTAAAGAAA	534	9	-	Avena sativa
CmGLK12	AAGAA-motif	GAAAGAA	1790	7	+	Avena sativa
CmGLK12	Unnamed__6	taTAAATATct	1354	10	+	Zea mays
CmGLK12	Unnamed__6	taTAAATATct	1435	10	+	Zea mays
CmGLK12	TCA-element	CCATCTTTTT	1856	9	+	Nicotiana tabacum	cis-acting element involved in salicylic acid responsiveness
CmGLK12	TGA-element	AACGAC	1730	6	+	Brassica oleracea	auxin-responsive element
CmGLK12	Box 4	ATTAAT	171	6	+	Petroselinum crispum	part of a conserved DNA module involved in light responsiveness
CmGLK12	MRE	AACCTAA	284	7	+	Petroselinum crispum	MYB binding site involved in light responsiveness
CmGLK12	MRE	AACCTAA	1758	7	+	Petroselinum crispum	MYB binding site involved in light responsiveness
CmGLK12	TATA	TATAAAAT	1636	8	+	Arabidopsis thaliana
CmGLK12	TATA	TATAAAAT	1749	8	-	Arabidopsis thaliana
CmGLK12	TATA-box	TATACA	107	6	-	Helianthus annuus	core promoter element around -30 of transcription start
CmGLK12	TATA-box	TATA	109	4	+	Arabidopsis thaliana	core promoter element around -30 of transcription start
CmGLK12	TATA-box	taTATAAAg	117	9	-	Lycopersicon esculentum	core promoter element around -30 of transcription start
CmGLK12	TATA-box	TATAAA	118	6	-	Helianthus annuus	core promoter element around -30 of transcription start
CmGLK12	TATA-box	TATATAA	119	7	-	Arabidopsis thaliana	core promoter element around -30 of transcription start
CmGLK12	TATA-box	TATATA	120	6	+	Arabidopsis thaliana	core promoter element around -30 of transcription start
CmGLK12	TATA-box	ATATAA	121	6	+	Brassica oleracea	core promoter element around -30 of transcription start
CmGLK12	TATA-box	TATA	122	4	+	Arabidopsis thaliana	core promoter element around -30 of transcription start
CmGLK12	TATA-box	TATAAA	155	6	-	Helianthus annuus	core promoter element around -30 of transcription start
CmGLK12	TATA-box	TATAA	156	5	-	Arabidopsis thaliana	core promoter element around -30 of transcription start
CmGLK12	TATA-box	TATA	157	4	+	Arabidopsis thaliana	core promoter element around -30 of transcription start
CmGLK12	TATA-box	TATA	276	4	+	Arabidopsis thaliana	core promoter element around -30 of transcription start
CmGLK12	TATA-box	TATA	416	4	+	Arabidopsis thaliana	core promoter element around -30 of transcription start
CmGLK12	TATA-box	TATAA	477	5	-	Arabidopsis thaliana	core promoter element around -30 of transcription start
CmGLK12	TATA-box	TATA	478	4	+	Arabidopsis thaliana	core promoter element around -30 of transcription start
CmGLK12	TATA-box	ccTATAAAaa	511	9	-	Arabidopsis thaliana	core promoter element around -30 of transcription start
CmGLK12	TATA-box	TATA	554	4	+	Arabidopsis thaliana	core promoter element around -30 of transcription start
CmGLK12	TATA-box	TATAA	638	5	-	Arabidopsis thaliana	core promoter element around -30 of transcription start
CmGLK12	TATA-box	TATA	639	4	+	Arabidopsis thaliana	core promoter element around -30 of transcription start
CmGLK12	TATA-box	ATATAA	701	6	+	Brassica oleracea	core promoter element around -30 of transcription start
CmGLK12	TATA-box	TATA	702	4	+	Arabidopsis thaliana	core promoter element around -30 of transcription start
CmGLK12	TATA-box	TATAAAT	720	7	-	Brassica juncea	core promoter element around -30 of transcription start
CmGLK12	TATA-box	TATAAA	721	6	-	Helianthus annuus	core promoter element around -30 of transcription start
CmGLK12	TATA-box	TATAA	722	5	-	Arabidopsis thaliana	core promoter element around -30 of transcription start
CmGLK12	TATA-box	TATA	723	4	+	Arabidopsis thaliana	core promoter element around -30 of transcription start
CmGLK12	TATA-box	TATAA	809	5	-	Arabidopsis thaliana	core promoter element around -30 of transcription start
CmGLK12	TATA-box	TATA	810	4	+	Arabidopsis thaliana	core promoter element around -30 of transcription start
CmGLK12	TATA-box	TATAAATA	812	8	-	Daucus carota	core promoter element around -30 of transcription start
CmGLK12	TATA-box	TATAAAT	813	7	-	Brassica juncea	core promoter element around -30 of transcription start
CmGLK12	TATA-box	TATAAA	814	6	-	Helianthus annuus	core promoter element around -30 of transcription start
CmGLK12	TATA-box	TATAA	815	5	-	Arabidopsis thaliana	core promoter element around -30 of transcription start
CmGLK12	TATA-box	TATA	816	4	+	Arabidopsis thaliana	core promoter element around -30 of transcription start
CmGLK12	TATA-box	TACAAAA	861	7	+	Oryza sativa	core promoter element around -30 of transcription start
CmGLK12	TATA-box	ATTATA	1017	6	+	Brassica napus	core promoter element around -30 of transcription start
CmGLK12	TATA-box	TATAA	1018	5	-	Arabidopsis thaliana	core promoter element around -30 of transcription start
CmGLK12	TATA-box	TATA	1019	4	-	Arabidopsis thaliana	core promoter element around -30 of transcription start
CmGLK12	TATA-box	TATATTTATATTT	1021	12	+	Avena sativa	core promoter element around -30 of transcription start
CmGLK12	TATA-box	TATAAAA	1024	7	-	Pisum sativum	core promoter element around -30 of transcription start
CmGLK12	TATA-box	TATAAA	1025	6	-	Helianthus annuus	core promoter element around -30 of transcription start
CmGLK12	TATA-box	TATAA	1026	5	-	Arabidopsis thaliana	core promoter element around -30 of transcription start
CmGLK12	TATA-box	TATA	1027	4	-	Arabidopsis thaliana	core promoter element around -30 of transcription start
CmGLK12	TATA-box	TATAAAA	1050	7	-	Pisum sativum	core promoter element around -30 of transcription start
CmGLK12	TATA-box	TATAAA	1051	6	-	Helianthus annuus	core promoter element around -30 of transcription start
CmGLK12	TATA-box	TATAA	1052	5	-	Arabidopsis thaliana	core promoter element around -30 of transcription start
CmGLK12	TATA-box	TATA	1053	4	-	Arabidopsis thaliana	core promoter element around -30 of transcription start
CmGLK12	TATA-box	ATTATA	1308	6	+	Brassica napus	core promoter element around -30 of transcription start
CmGLK12	TATA-box	TATATAA	1309	7	-	Arabidopsis thaliana	core promoter element around -30 of transcription start
CmGLK12	TATA-box	TATATA	1310	6	-	Arabidopsis thaliana	core promoter element around -30 of transcription start
CmGLK12	TATA-box	ATATAA	1311	6	+	Brassica oleracea	core promoter element around -30 of transcription start
CmGLK12	TATA-box	TATA	1312	4	-	Arabidopsis thaliana	core promoter element around -30 of transcription start
CmGLK12	TATA-box	ATATAT	1337	6	-	Brassica napus	core promoter element around -30 of transcription start
CmGLK12	TATA-box	TATATA	1338	6	-	Arabidopsis thaliana	core promoter element around -30 of transcription start
CmGLK12	TATA-box	ATATAT	1339	6	-	Brassica napus	core promoter element around -30 of transcription start
CmGLK12	TATA-box	TATATA	1340	6	-	Arabidopsis thaliana	core promoter element around -30 of transcription start
CmGLK12	TATA-box	ATATAT	1341	6	-	Brassica napus	core promoter element around -30 of transcription start
CmGLK12	TATA-box	TATATA	1342	6	-	Arabidopsis thaliana	core promoter element around -30 of transcription start
CmGLK12	TATA-box	ATATAT	1343	6	-	Brassica napus	core promoter element around -30 of transcription start
CmGLK12	TATA-box	TATATA	1344	6	-	Arabidopsis thaliana	core promoter element around -30 of transcription start
CmGLK12	TATA-box	TATA	1346	4	-	Arabidopsis thaliana	core promoter element around -30 of transcription start
CmGLK12	TATA-box	ATATAT	1353	6	-	Brassica napus	core promoter element around -30 of transcription start
CmGLK12	TATA-box	TATATA	1354	6	-	Arabidopsis thaliana	core promoter element around -30 of transcription start
CmGLK12	TATA-box	ATATAT	1355	6	-	Brassica napus	core promoter element around -30 of transcription start
CmGLK12	TATA-box	TATATA	1356	6	-	Arabidopsis thaliana	core promoter element around -30 of transcription start
CmGLK12	TATA-box	ATATAT	1357	6	-	Brassica napus	core promoter element around -30 of transcription start
CmGLK12	TATA-box	TATA	1358	4	-	Arabidopsis thaliana	core promoter element around -30 of transcription start
CmGLK12	TATA-box	TATA	1411	4	-	Arabidopsis thaliana	core promoter element around -30 of transcription start
CmGLK12	TATA-box	TATAAA	1433	6	-	Helianthus annuus	core promoter element around -30 of transcription start
CmGLK12	TATA-box	TATAA	1434	5	-	Arabidopsis thaliana	core promoter element around -30 of transcription start
CmGLK12	TATA-box	TATA	1435	4	-	Arabidopsis thaliana	core promoter element around -30 of transcription start
CmGLK12	TATA-box	TATAA	1458	5	-	Arabidopsis thaliana	core promoter element around -30 of transcription start
CmGLK12	TATA-box	TATA	1459	4	-	Arabidopsis thaliana	core promoter element around -30 of transcription start
CmGLK12	TATA-box	TACATAAA	1511	8	+	Oryza sativa	core promoter element around -30 of transcription start
CmGLK12	TATA-box	ATTATA	1537	6	+	Brassica napus	core promoter element around -30 of transcription start
CmGLK12	TATA-box	TATAA	1538	5	-	Arabidopsis thaliana	core promoter element around -30 of transcription start
CmGLK12	TATA-box	TATA	1539	4	-	Arabidopsis thaliana	core promoter element around -30 of transcription start
CmGLK12	TATA-box	ATATAT	1554	6	-	Brassica napus	core promoter element around -30 of transcription start
CmGLK12	TATA-box	TATA	1555	4	-	Arabidopsis thaliana	core promoter element around -30 of transcription start
CmGLK12	TATA-box	TATA	1571	4	-	Arabidopsis thaliana	core promoter element around -30 of transcription start
CmGLK12	TATA-box	ATATAT	1596	6	-	Brassica napus	core promoter element around -30 of transcription start
CmGLK12	TATA-box	TATATA	1597	6	-	Arabidopsis thaliana	core promoter element around -30 of transcription start
CmGLK12	TATA-box	TATA	1599	4	-	Arabidopsis thaliana	core promoter element around -30 of transcription start
CmGLK12	TATA-box	taTATAAAtc	1613	9	-	Arabidopsis thaliana	core promoter element around -30 of transcription start
CmGLK12	TATA-box	TATAAAT	1614	7	-	Brassica juncea	core promoter element around -30 of transcription start
CmGLK12	TATA-box	TATAAA	1615	6	-	Helianthus annuus	core promoter element around -30 of transcription start
CmGLK12	TATA-box	TATATAA	1616	7	-	Arabidopsis thaliana	core promoter element around -30 of transcription start
CmGLK12	TATA-box	TATATA	1617	6	-	Arabidopsis thaliana	core promoter element around -30 of transcription start
CmGLK12	TATA-box	ATATAT	1618	6	-	Brassica napus	core promoter element around -30 of transcription start
CmGLK12	TATA-box	TATA	1619	4	-	Arabidopsis thaliana	core promoter element around -30 of transcription start
CmGLK12	TATA-box	ATATAA	1635	6	+	Brassica oleracea	core promoter element around -30 of transcription start
CmGLK12	TATA-box	TATA	1636	4	-	Arabidopsis thaliana	core promoter element around -30 of transcription start
CmGLK12	TATA-box	TATAA	1647	5	-	Arabidopsis thaliana	core promoter element around -30 of transcription start
CmGLK12	TATA-box	TATA	1648	4	-	Arabidopsis thaliana	core promoter element around -30 of transcription start
CmGLK12	TATA-box	TATA	1691	4	-	Arabidopsis thaliana	core promoter element around -30 of transcription start
CmGLK12	TATA-box	TATAA	1720	5	-	Arabidopsis thaliana	core promoter element around -30 of transcription start
CmGLK12	TATA-box	TATA	1721	4	-	Arabidopsis thaliana	core promoter element around -30 of transcription start
CmGLK12	TATA-box	ATTATA	1742	6	+	Brassica napus	core promoter element around -30 of transcription start
CmGLK12	TATA-box	TATATAA	1743	7	-	Arabidopsis thaliana	core promoter element around -30 of transcription start
CmGLK12	TATA-box	TATATA	1744	6	-	Arabidopsis thaliana	core promoter element around -30 of transcription start
CmGLK12	TATA-box	ATATAT	1745	6	-	Brassica napus	core promoter element around -30 of transcription start
CmGLK12	TATA-box	TATA	1746	4	-	Arabidopsis thaliana	core promoter element around -30 of transcription start
CmGLK12	TATA-box	TATAAAA	1750	7	-	Pisum sativum	core promoter element around -30 of transcription start
CmGLK12	TATA-box	TATAAA	1751	6	-	Helianthus annuus	core promoter element around -30 of transcription start
CmGLK12	TATA-box	TATATAA	1752	7	-	Arabidopsis thaliana	core promoter element around -30 of transcription start
CmGLK12	TATA-box	TATATA	1753	6	-	Arabidopsis thaliana	core promoter element around -30 of transcription start
CmGLK12	TATA-box	ATATAA	1754	6	+	Brassica oleracea	core promoter element around -30 of transcription start
CmGLK12	TATA-box	TATA	1755	4	-	Arabidopsis thaliana	core promoter element around -30 of transcription start
CmGLK12	ARE	AAACCA	176	6	-	Zea mays	cis-acting regulatory element essential for the anaerobic induction
CmGLK12	ARE	AAACCA	1833	6	+	Zea mays	cis-acting regulatory element essential for the anaerobic induction
CmGLK12	W box	TTGACC	323	6	-	Arabidopsis thaliana
CmGLK12	LAMP-element	CTTTATCA	537	8	+	Pisum sativum	part of a light responsive element
CmGLK12	LAMP-element	CTTTATCA	1389	8	+	Pisum sativum	part of a light responsive element
CmGLK12	Unnamed__1	CGTGG	1920	5	-	Zea mays
CmGLK12	ABRE	ACGTG	495	5	+	Arabidopsis thaliana	cis-acting element involved in the abscisic acid responsiveness
CmGLK12	ABRE	ACGTG	1921	5	-	Arabidopsis thaliana	cis-acting element involved in the abscisic acid responsiveness
CmGLK12		motif_sequence	432	4	-	organism	short_function
CmGLK12		motif_sequence	791	4	-	organism	short_function
CmGLK12		motif_sequence	1326	4	+	organism	short_function
CmGLK12		motif_sequence	1406	4	-	organism	short_function
CmGLK12		motif_sequence	1694	4	+	organism	short_function
CmGLK12		motif_sequence	1705	4	+	organism	short_function
CmGLK12		motif_sequence	1785	4	-	organism	short_function
CmGLK12	Myb	CAACTG	1710	6	+	Arabidopsis thaliana
CmGLK12	G-box	TAAACGTG	492	8	+	Brassica oleracea	cis-acting regulatory element involved in light responsiveness
CmGLK12	G-box	CACGTC	1921	6	+	Zea mays	cis-acting regulatory element involved in light responsiveness
CmGLK12	G-Box	CACGTT	494	6	-	Pisum sativum	cis-acting regulatory element involved in light responsiveness
CmGLK12	AE-box	AGAAACAA	1774	8	+	Arabidopsis thaliana	part of a module for light response
CmGLK12	Unnamed__4	CTCC	22	4	-	Petroselinum hortense
CmGLK12	Unnamed__4	CTCC	1586	4	+	Petroselinum hortense
CmGLK12	Unnamed__4	CTCC	1975	4	+	Petroselinum hortense
CmGLK12	MBS	CAACTG	1710	6	+	Arabidopsis thaliana	MYB binding site involved in drought-inducibility
CmGLK12	TC-rich repeats	ATTCTCTAAC	665	9	+	Nicotiana tabacum	cis-acting element involved in defense and stress responsiveness
CmGLK12	TC-rich repeats	ATTCTCTAAC	1529	9	-	Nicotiana tabacum	cis-acting element involved in defense and stress responsiveness
CmGLK12	GT1-motif	GGTTAA	282	6	-	Arabidopsis thaliana	light responsive element
CmGLK12	GT1-motif	GGTTAA	471	6	-	Arabidopsis thaliana	light responsive element
CmGLK12	MBSI	aaaAaaC(G/C)GTTA	199	10.5	-	Petunia hybrida	MYB binding site involved in flavonoid biosynthetic genes regulation
CmGLK12	AT~TATA-box	TATATAAA	118	8	-	Arabidopsis thaliana
CmGLK12	AT~TATA-box	TATATA	120	6	+	Arabidopsis thaliana
CmGLK12	AT~TATA-box	TATATA	1310	6	-	Arabidopsis thaliana
CmGLK12	AT~TATA-box	TATATA	1338	6	-	Arabidopsis thaliana
CmGLK12	AT~TATA-box	TATATA	1340	6	-	Arabidopsis thaliana
CmGLK12	AT~TATA-box	TATATA	1342	6	-	Arabidopsis thaliana
CmGLK12	AT~TATA-box	TATATA	1344	6	-	Arabidopsis thaliana
CmGLK12	AT~TATA-box	TATATA	1354	6	-	Arabidopsis thaliana
CmGLK12	AT~TATA-box	TATATA	1356	6	-	Arabidopsis thaliana
CmGLK12	AT~TATA-box	TATATA	1597	6	-	Arabidopsis thaliana
CmGLK12	AT~TATA-box	TATATAAA	1615	8	-	Arabidopsis thaliana
CmGLK12	AT~TATA-box	TATATA	1617	6	-	Arabidopsis thaliana
CmGLK12	AT~TATA-box	TATATA	1744	6	-	Arabidopsis thaliana
CmGLK12	AT~TATA-box	TATATAAA	1751	8	-	Arabidopsis thaliana
CmGLK12	AT~TATA-box	TATATA	1753	6	-	Arabidopsis thaliana
CmGLK12	MYC	CATGTG	299	6	-	Arabidopsis thaliana
CmGLK13		motif_sequence	412	4	-	organism	short_function
CmGLK13		motif_sequence	823	4	-	organism	short_function
CmGLK13		motif_sequence	1125	4	-	organism	short_function
CmGLK13		motif_sequence	1390	4	-	organism	short_function
CmGLK13		motif_sequence	1495	4	-	organism	short_function
CmGLK13		motif_sequence	1585	4	+	organism	short_function
CmGLK13		motif_sequence	1662	4	+	organism	short_function
CmGLK13		motif_sequence	1740	4	+	organism	short_function
CmGLK13		motif_sequence	1750	4	-	organism	short_function
CmGLK13		motif_sequence	1778	4	+	organism	short_function
CmGLK13		motif_sequence	1921	4	+	organism	short_function
CmGLK13	Myb	TAACTG	1769	6	+	Arabidopsis thaliana
CmGLK13	as-1	TGACG	120	5	+	Arabidopsis thaliana
CmGLK13	as-1	TGACG	407	5	+	Arabidopsis thaliana
CmGLK13	I-box	TAGATAACC	312	9	-	Pisum sativum	part of a light responsive element
CmGLK13	I-box	TGATAATGT	1470	9	+	Solanum tuberosum	part of a light responsive element
CmGLK13	GT1-motif	GGTTAA	1430	6	+	Arabidopsis thaliana	light responsive element
CmGLK13	TC-rich repeats	ATTCTCTAAC	750	9	-	Nicotiana tabacum	cis-acting element involved in defense and stress responsiveness
CmGLK13	Gap-box	CAAATGAA(A/G)A	1741	9.5	-	Arabidopsis thaliana	part of a light responsive element
CmGLK13	MYC	CATTTG	1332	6	-	Arabidopsis thaliana
CmGLK13	MYC	CATTTG	1745	6	+	Arabidopsis thaliana
CmGLK13	AT~TATA-box	TATATA	1240	6	-	Arabidopsis thaliana
CmGLK13	AT~TATA-box	TATATA	1359	6	-	Arabidopsis thaliana
CmGLK13	Unnamed__12	TCCACGTAGA	1490	9	+	Zea mays
CmGLK13	Unnamed__14	TCCACGTAGA	1490	9	+	Zea mays
CmGLK13	Unnamed__4	CTCC	10	4	-	Petroselinum hortense
CmGLK13	Unnamed__4	CTCC	823	4	-	Petroselinum hortense
CmGLK13	Unnamed__4	CTCC	956	4	+	Petroselinum hortense
CmGLK13	Unnamed__4	CTCC	966	4	+	Petroselinum hortense
CmGLK13	Unnamed__4	CTCC	1518	4	+	Petroselinum hortense
CmGLK13	Unnamed__4	CTCC	1542	4	+	Petroselinum hortense
CmGLK13	Unnamed__4	CTCC	1587	4	+	Petroselinum hortense
CmGLK13	Unnamed__4	CTCC	1682	4	+	Petroselinum hortense
CmGLK13	Unnamed__4	CTCC	1780	4	+	Petroselinum hortense
CmGLK13	Unnamed__4	CTCC	1905	4	+	Petroselinum hortense
CmGLK13	Unnamed__4	CTCC	1981	4	+	Petroselinum hortense
CmGLK13	Unnamed__4	CTCC	1991	4	+	Petroselinum hortense
CmGLK13	AE-box	AGAAACTT	834	8	-	Arabidopsis thaliana	part of a module for light response
CmGLK13	AE-box	AGAAACAA	1533	8	-	Arabidopsis thaliana	part of a module for light response
CmGLK13	CARE	CAACTCAC	657	8	-	Oryza sativa
CmGLK13	TCA	TCATCTTCAT	1738	9	+	Pisum sativum
CmGLK13	TGACG-motif	TGACG	120	5	+	Hordeum vulgare	cis-acting regulatory element involved in the MeJA-responsiveness
CmGLK13	TGACG-motif	TGACG	407	5	+	Hordeum vulgare	cis-acting regulatory element involved in the MeJA-responsiveness
CmGLK13	GATA-motif	AAGGATAAGG	1790	9	-	Solanum tuberosum	part of a light responsive element
CmGLK13	TCCC-motif	TCTCCCT	1586	7	+	Spinacia oleracea	part of a light responsive element
CmGLK13	TCCC-motif	TCTCCCT	1779	7	+	Spinacia oleracea	part of a light responsive element
CmGLK13	CAT-box	GCCACT	875	6	+	Arabidopsis thaliana	cis-acting regulatory element related to meristem expression
CmGLK13	Unnamed__10	TCCACGTAGA	1490	9	+	Zea mays
CmGLK13	CAAT-box	CAAAT	6	5	-	Pisum sativum	common cis-acting element in promoter and enhancer regions
CmGLK13	CAAT-box	CAAAT	46	5	+	Pisum sativum	common cis-acting element in promoter and enhancer regions
CmGLK13	CAAT-box	CCAAT	93	5	-	Arabidopsis thaliana	common cis-acting element in promoter and enhancer regions
CmGLK13	CAAT-box	CAAAT	104	5	+	Pisum sativum	common cis-acting element in promoter and enhancer regions
CmGLK13	CAAT-box	CAAAT	132	5	+	Pisum sativum	common cis-acting element in promoter and enhancer regions
CmGLK13	CAAT-box	CAAT	161	4	+	Nicotiana glutinosa
CmGLK13	CAAT-box	CAAAT	163	5	-	Pisum sativum	common cis-acting element in promoter and enhancer regions
CmGLK13	CAAT-box	CAAAT	174	5	+	Pisum sativum	common cis-acting element in promoter and enhancer regions
CmGLK13	CAAT-box	CAAT	195	4	+	Nicotiana glutinosa
CmGLK13	CAAT-box	CAAAT	224	5	-	Pisum sativum	common cis-acting element in promoter and enhancer regions
CmGLK13	CAAT-box	CAAAT	237	5	+	Pisum sativum	common cis-acting element in promoter and enhancer regions
CmGLK13	CAAT-box	CAAAT	259	5	+	Pisum sativum	common cis-acting element in promoter and enhancer regions
CmGLK13	CAAT-box	CAAAT	271	5	+	Pisum sativum	common cis-acting element in promoter and enhancer regions
CmGLK13	CAAT-box	CAAT	280	4	+	Nicotiana glutinosa
CmGLK13	CAAT-box	CAAT	287	4	-	Nicotiana glutinosa
CmGLK13	CAAT-box	CAAAT	333	5	+	Pisum sativum	common cis-acting element in promoter and enhancer regions
CmGLK13	CAAT-box	CAAAT	354	5	+	Pisum sativum	common cis-acting element in promoter and enhancer regions
CmGLK13	CAAT-box	CAAAT	386	5	+	Pisum sativum	common cis-acting element in promoter and enhancer regions
CmGLK13	CAAT-box	CAAT	402	4	-	Nicotiana glutinosa
CmGLK13	CAAT-box	CAAT	432	4	-	Nicotiana glutinosa
CmGLK13	CAAT-box	CAAT	464	4	-	Nicotiana glutinosa
CmGLK13	CAAT-box	CAAT	554	4	-	Nicotiana glutinosa
CmGLK13	CAAT-box	CAAT	599	4	-	Nicotiana glutinosa
CmGLK13	CAAT-box	CAAAT	639	5	+	Pisum sativum	common cis-acting element in promoter and enhancer regions
CmGLK13	CAAT-box	CAAAT	718	5	-	Pisum sativum	common cis-acting element in promoter and enhancer regions
CmGLK13	CAAT-box	CAAAT	758	5	-	Pisum sativum	common cis-acting element in promoter and enhancer regions
CmGLK13	CAAT-box	CAAT	799	4	+	Nicotiana glutinosa
CmGLK13	CAAT-box	AGCTCAATTTCA	1137	11	+	Daucus carota	common cis-acting element in promoter and enhancer regions
CmGLK13	CAAT-box	CAAT	1141	4	+	Nicotiana glutinosa
CmGLK13	CAAT-box	CAAAT	1207	5	+	Pisum sativum	common cis-acting element in promoter and enhancer regions
CmGLK13	CAAT-box	CAAAT	1332	5	+	Pisum sativum	common cis-acting element in promoter and enhancer regions
CmGLK13	CAAT-box	CAAT	1420	4	-	Nicotiana glutinosa
CmGLK13	CAAT-box	CAAT	1454	4	-	Nicotiana glutinosa
CmGLK13	CAAT-box	CAAT	1468	4	-	Nicotiana glutinosa
CmGLK13	CAAT-box	CAAT	1483	4	+	Nicotiana glutinosa
CmGLK13	CAAT-box	CCAAT	1507	5	+	Arabidopsis thaliana	common cis-acting element in promoter and enhancer regions
CmGLK13	CAAT-box	CAAT	1508	4	+	Nicotiana glutinosa
CmGLK13	CAAT-box	CCAAT	1520	5	+	Arabidopsis thaliana	common cis-acting element in promoter and enhancer regions
CmGLK13	CAAT-box	CAAT	1521	4	+	Nicotiana glutinosa
CmGLK13	CAAT-box	CAAAT	1643	5	-	Pisum sativum	common cis-acting element in promoter and enhancer regions
CmGLK13	CAAT-box	CAAAT	1673	5	-	Pisum sativum	common cis-acting element in promoter and enhancer regions
CmGLK13	CAAT-box	CAAAT	1685	5	+	Pisum sativum	common cis-acting element in promoter and enhancer regions
CmGLK13	CAAT-box	CAAT	1725	4	+	Nicotiana glutinosa
CmGLK13	CAAT-box	CAAAT	1746	5	-	Pisum sativum	common cis-acting element in promoter and enhancer regions
CmGLK13	CAAT-box	CAAT	1882	4	-	Nicotiana glutinosa
CmGLK13	CAAT-box	CAAAT	1929	5	+	Pisum sativum	common cis-acting element in promoter and enhancer regions
CmGLK13	CAAT-box	CAAT	1952	4	+	Nicotiana glutinosa
CmGLK13	ERE	ATTTTAAA	1143	8	+	Nicotiana glutinos
CmGLK13	ERE	ATTTTAAA	1656	8	-	Nicotiana glutinos
CmGLK13	CGTCA-motif	CGTCA	120	5	-	Hordeum vulgare	cis-acting regulatory element involved in the MeJA-responsiveness
CmGLK13	CGTCA-motif	CGTCA	407	5	-	Hordeum vulgare	cis-acting regulatory element involved in the MeJA-responsiveness
CmGLK13	Unnamed__8	TCCACGTAGA	1490	9	+	Zea mays
CmGLK13	MYB	TAACCA	255	6	+	Arabidopsis thaliana
CmGLK13	MYB	TAACCA	311	6	-	Arabidopsis thaliana
CmGLK13	MYB	CAACCA	329	6	+	Arabidopsis thaliana
CmGLK13	MYB	CAACCA	1414	6	-	Arabidopsis thaliana
CmGLK13	STRE	AGGGG	1515	5	-	Arabidopsis thaliana
CmGLK13	MYB-like sequence	TAACCA	255	6	+	Arabidopsis thaliana
CmGLK13	MYB-like sequence	TAACCA	311	6	-	Arabidopsis thaliana
CmGLK13	ARE	AAACCA	267	6	+	Zea mays	cis-acting regulatory element essential for the anaerobic induction
CmGLK13	ARE	AAACCA	995	6	-	Zea mays	cis-acting regulatory element essential for the anaerobic induction
CmGLK13	TATA-box	TATACA	62	6	-	Helianthus annuus	core promoter element around -30 of transcription start
CmGLK13	TATA-box	TATA	64	4	+	Arabidopsis thaliana	core promoter element around -30 of transcription start
CmGLK13	TATA-box	taTATAAAtc	315	9	+	Arabidopsis thaliana	core promoter element around -30 of transcription start
CmGLK13	TATA-box	TATA	325	4	+	Arabidopsis thaliana	core promoter element around -30 of transcription start
CmGLK13	TATA-box	ATATAT	389	6	+	Brassica napus	core promoter element around -30 of transcription start
CmGLK13	TATA-box	TATA	390	4	+	Arabidopsis thaliana	core promoter element around -30 of transcription start
CmGLK13	TATA-box	TATAAAA	468	7	-	Pisum sativum	core promoter element around -30 of transcription start
CmGLK13	TATA-box	TATAAA	469	6	-	Helianthus annuus	core promoter element around -30 of transcription start
CmGLK13	TATA-box	TATAA	470	5	-	Arabidopsis thaliana	core promoter element around -30 of transcription start
CmGLK13	TATA-box	TATA	471	4	+	Arabidopsis thaliana	core promoter element around -30 of transcription start
CmGLK13	TATA-box	ATTATA	521	6	+	Brassica napus	core promoter element around -30 of transcription start
CmGLK13	TATA-box	TATAA	522	5	-	Arabidopsis thaliana	core promoter element around -30 of transcription start
CmGLK13	TATA-box	TATA	523	4	+	Arabidopsis thaliana	core promoter element around -30 of transcription start
CmGLK13	TATA-box	ATTATA	537	6	+	Brassica napus	core promoter element around -30 of transcription start
CmGLK13	TATA-box	TATAA	538	5	-	Arabidopsis thaliana	core promoter element around -30 of transcription start
CmGLK13	TATA-box	TATA	539	4	+	Arabidopsis thaliana	core promoter element around -30 of transcription start
CmGLK13	TATA-box	TATTTAAA	562	8	+	Arabidopsis thaliana	core promoter element around -30 of transcription start
CmGLK13	TATA-box	ATTATA	666	6	+	Brassica napus	core promoter element around -30 of transcription start
CmGLK13	TATA-box	TATAA	667	5	-	Arabidopsis thaliana	core promoter element around -30 of transcription start
CmGLK13	TATA-box	TATA	668	4	+	Arabidopsis thaliana	core promoter element around -30 of transcription start
CmGLK13	TATA-box	TATAA	782	5	-	Arabidopsis thaliana	core promoter element around -30 of transcription start
CmGLK13	TATA-box	TATA	783	4	+	Arabidopsis thaliana	core promoter element around -30 of transcription start
CmGLK13	TATA-box	TATAA	937	5	-	Arabidopsis thaliana	core promoter element around -30 of transcription start
CmGLK13	TATA-box	TATA	938	4	+	Arabidopsis thaliana	core promoter element around -30 of transcription start
CmGLK13	TATA-box	TATA	980	4	+	Arabidopsis thaliana	core promoter element around -30 of transcription start
CmGLK13	TATA-box	TACAAAA	1017	7	-	Oryza sativa	core promoter element around -30 of transcription start
CmGLK13	TATA-box	TATA	1042	4	-	Arabidopsis thaliana	core promoter element around -30 of transcription start
CmGLK13	TATA-box	TACAAAA	1049	7	+	Oryza sativa	core promoter element around -30 of transcription start
CmGLK13	TATA-box	ATATAA	1113	6	+	Brassica oleracea	core promoter element around -30 of transcription start
CmGLK13	TATA-box	TATA	1114	4	-	Arabidopsis thaliana	core promoter element around -30 of transcription start
CmGLK13	TATA-box	ATATAT	1239	6	-	Brassica napus	core promoter element around -30 of transcription start
CmGLK13	TATA-box	TATATA	1240	6	-	Arabidopsis thaliana	core promoter element around -30 of transcription start
CmGLK13	TATA-box	ATATAT	1241	6	-	Brassica napus	core promoter element around -30 of transcription start
CmGLK13	TATA-box	TATA	1242	4	-	Arabidopsis thaliana	core promoter element around -30 of transcription start
CmGLK13	TATA-box	TATTTAAA	1264	8	+	Arabidopsis thaliana	core promoter element around -30 of transcription start
CmGLK13	TATA-box	TATA	1298	4	-	Arabidopsis thaliana	core promoter element around -30 of transcription start
CmGLK13	TATA-box	TATATA	1359	6	-	Arabidopsis thaliana	core promoter element around -30 of transcription start
CmGLK13	TATA-box	ATATAA	1360	6	+	Brassica oleracea	core promoter element around -30 of transcription start
CmGLK13	TATA-box	TATA	1361	4	-	Arabidopsis thaliana	core promoter element around -30 of transcription start
CmGLK13	TATA-box	taTATAAAtc	1419	9	-	Arabidopsis thaliana	core promoter element around -30 of transcription start
CmGLK13	TATA-box	ATATAA	1424	6	+	Brassica oleracea	core promoter element around -30 of transcription start
CmGLK13	TATA-box	TATA	1425	4	-	Arabidopsis thaliana	core promoter element around -30 of transcription start
CmGLK13	TATA-box	TATTTAAA	1654	8	+	Arabidopsis thaliana	core promoter element around -30 of transcription start
CmGLK13	TATA-box	TATAAATA	1700	8	-	Daucus carota	core promoter element around -30 of transcription start
CmGLK13	TATA-box	TATAAAT	1701	7	-	Brassica juncea	core promoter element around -30 of transcription start
CmGLK13	TATA-box	TATAAA	1702	6	-	Helianthus annuus	core promoter element around -30 of transcription start
CmGLK13	TATA-box	TATAA	1703	5	-	Arabidopsis thaliana	core promoter element around -30 of transcription start
CmGLK13	TATA-box	TATA	1704	4	-	Arabidopsis thaliana	core promoter element around -30 of transcription start
CmGLK13	TATA-box	TATA	1856	4	-	Arabidopsis thaliana	core promoter element around -30 of transcription start
CmGLK13	TATA-box	ATTATA	1859	6	+	Brassica napus	core promoter element around -30 of transcription start
CmGLK13	TATA-box	TATAA	1860	5	-	Arabidopsis thaliana	core promoter element around -30 of transcription start
CmGLK13	TATA-box	TATA	1861	4	-	Arabidopsis thaliana	core promoter element around -30 of transcription start
CmGLK13	TATA-box	ATTATA	1946	6	+	Brassica napus	core promoter element around -30 of transcription start
CmGLK13	TATA-box	TATAA	1947	5	-	Arabidopsis thaliana	core promoter element around -30 of transcription start
CmGLK13	TATA-box	TATA	1948	4	-	Arabidopsis thaliana	core promoter element around -30 of transcription start
CmGLK13	TATA-box	TATA	1986	4	-	Arabidopsis thaliana	core promoter element around -30 of transcription start
CmGLK13	O2-site	GTTGACGTGA	405	9	+	Zea mays	cis-acting regulatory element involved in zein metabolism regulation
CmGLK13	Unnamed__6	taTAAATATct	1697	10	-	Zea mays
CmGLK13	Myc	TCTCTTA	1342	7	-	Arabidopsis thaliana
CmGLK13	MRE	AACCTAA	884	7	-	Petroselinum crispum	MYB binding site involved in light responsiveness
CmGLK13	MRE	AACCTAA	1338	7	+	Petroselinum crispum	MYB binding site involved in light responsiveness
CmGLK14	AT-rich element	ATAGAAATCAA	640	10	-	Glycine max	binding site of AT-rich DNA binding protein (ATBP-1)
CmGLK14	I-box	TGATAATGT	282	9	+	Solanum tuberosum	part of a light responsive element
CmGLK14	I-box	gGATAAGGTG	1927	9	-	Zea mays	part of a light responsive element
CmGLK14	as-1	TGACG	1898	5	+	Arabidopsis thaliana
CmGLK14	as-1	TGACG	1924	5	-	Arabidopsis thaliana
CmGLK14	circadian	CAAAGATATC	299	9	-	Lycopersicon esculentum	cis-acting regulatory element involved in circadian control
CmGLK14	TATC-box	TATCCCA	23	7	-	Oryza sativa	cis-acting element involved in gibberellin-responsiveness
CmGLK14	ABRE4	CACGTA	466	6	-	Zea mays
CmGLK14		motif_sequence	30	4	-	organism	short_function
CmGLK14		motif_sequence	217	4	-	organism	short_function
CmGLK14		motif_sequence	594	4	+	organism	short_function
CmGLK14		motif_sequence	804	4	+	organism	short_function
CmGLK14		motif_sequence	1365	4	-	organism	short_function
CmGLK14		motif_sequence	1376	4	-	organism	short_function
CmGLK14		motif_sequence	1616	4	-	organism	short_function
CmGLK14		motif_sequence	1780	4	+	organism	short_function
CmGLK14		motif_sequence	1806	4	+	organism	short_function
CmGLK14		motif_sequence	1820	4	-	organism	short_function
CmGLK14		motif_sequence	1879	4	-	organism	short_function
CmGLK14		motif_sequence	1938	4	+	organism	short_function
CmGLK14	ABRE	ACGTG	467	5	+	Arabidopsis thaliana	cis-acting element involved in the abscisic acid responsiveness
CmGLK14	HD-Zip 1	CAAT(A/T)ATTG	908	8.5	+	Arabidopsis thaliana	element involved in differentiation of the palisade mesophyll cells
CmGLK14	Unnamed__4	CTCC	149	4	-	Petroselinum hortense
CmGLK14	Unnamed__4	CTCC	227	4	-	Petroselinum hortense
CmGLK14	Unnamed__4	CTCC	330	4	-	Petroselinum hortense
CmGLK14	Unnamed__4	CTCC	1527	4	+	Petroselinum hortense
CmGLK14	Unnamed__4	CTCC	1555	4	+	Petroselinum hortense
CmGLK14	Unnamed__4	CTCC	1782	4	+	Petroselinum hortense
CmGLK14	Unnamed__4	CTCC	1875	4	+	Petroselinum hortense
CmGLK14	WRE3	CCACCT	1981	6	+	Pisum sativum
CmGLK14	ABRE3a	TACGTG	466	6	+	Zea mays
CmGLK14	G-box	TACGTG	466	6	+	Arabidopsis thaliana	cis-acting regulatory element involved in light responsiveness
CmGLK14	AT~TATA-box	TATATA	529	6	+	Arabidopsis thaliana
CmGLK14	AT~TATA-box	TATATA	531	6	+	Arabidopsis thaliana
CmGLK14	AT~TATA-box	TATATA	870	6	+	Arabidopsis thaliana
CmGLK14	MYC	CATTTG	125	6	+	Arabidopsis thaliana
CmGLK14	MYC	CAATTG	699	6	+	Arabidopsis thaliana
CmGLK14	MYC	CATTTG	1549	6	-	Arabidopsis thaliana
CmGLK14	MYC	CAATTG	1815	6	-	Arabidopsis thaliana
CmGLK14	GT1-motif	GGTTAA	444	6	-	Arabidopsis thaliana	light responsive element
CmGLK14	GT1-motif	GGTTAA	971	6	-	Arabidopsis thaliana	light responsive element
CmGLK14	GT1-motif	GGTTAA	1402	6	+	Arabidopsis thaliana	light responsive element
CmGLK14	GT1-motif	GGTTAA	1445	6	+	Arabidopsis thaliana	light responsive element
CmGLK14	GT1-motif	GGTTAA	1477	6	+	Arabidopsis thaliana	light responsive element
CmGLK14	HD-Zip 3	GTAAT(G/C)ATTAC	458	9.5	+	Arabidopsis thaliana	protein binding site
CmGLK14	MYB-like sequence	TAACCA	972	6	+	Arabidopsis thaliana
CmGLK14	MYB	TAACCA	972	6	+	Arabidopsis thaliana
CmGLK14	STRE	AGGGG	119	5	+	Arabidopsis thaliana
CmGLK14	CGTCA-motif	CGTCA	1898	5	-	Hordeum vulgare	cis-acting regulatory element involved in the MeJA-responsiveness
CmGLK14	CGTCA-motif	CGTCA	1924	5	+	Hordeum vulgare	cis-acting regulatory element involved in the MeJA-responsiveness
CmGLK14	CAAT-box	CAAAT	126	5	-	Pisum sativum	common cis-acting element in promoter and enhancer regions
CmGLK14	CAAT-box	CAAAT	348	5	+	Pisum sativum	common cis-acting element in promoter and enhancer regions
CmGLK14	CAAT-box	CCAAT	353	5	+	Arabidopsis thaliana	common cis-acting element in promoter and enhancer regions
CmGLK14	CAAT-box	CAAT	354	4	+	Nicotiana glutinosa
CmGLK14	CAAT-box	CAAAT	361	5	+	Pisum sativum	common cis-acting element in promoter and enhancer regions
CmGLK14	CAAT-box	CAAAT	383	5	+	Pisum sativum	common cis-acting element in promoter and enhancer regions
CmGLK14	CAAT-box	CAAT	386	4	-	Nicotiana glutinosa
CmGLK14	CAAT-box	CAAT	407	4	+	Nicotiana glutinosa
CmGLK14	CAAT-box	CAAAT	409	5	-	Pisum sativum	common cis-acting element in promoter and enhancer regions
CmGLK14	CAAT-box	CCAAT	512	5	+	Arabidopsis thaliana	common cis-acting element in promoter and enhancer regions
CmGLK14	CAAT-box	CAAT	513	4	+	Nicotiana glutinosa
CmGLK14	CAAT-box	CAAT	567	4	+	Nicotiana glutinosa
CmGLK14	CAAT-box	CAAAT	569	5	-	Pisum sativum	common cis-acting element in promoter and enhancer regions
CmGLK14	CAAT-box	CAAT	592	4	+	Nicotiana glutinosa
CmGLK14	CAAT-box	CAAT	639	4	-	Nicotiana glutinosa
CmGLK14	CAAT-box	CAAAT	692	5	+	Pisum sativum	common cis-acting element in promoter and enhancer regions
CmGLK14	CAAT-box	CAAT	699	4	+	Nicotiana glutinosa
CmGLK14	CAAT-box	CCAAT	701	5	-	Arabidopsis thaliana	common cis-acting element in promoter and enhancer regions
CmGLK14	CAAT-box	CCAAT	717	5	-	Arabidopsis thaliana	common cis-acting element in promoter and enhancer regions
CmGLK14	CAAT-box	CAAT	735	4	+	Nicotiana glutinosa
CmGLK14	CAAT-box	CAAT	782	4	+	Nicotiana glutinosa
CmGLK14	CAAT-box	CAAT	809	4	+	Nicotiana glutinosa
CmGLK14	CAAT-box	CAAT	908	4	+	Nicotiana glutinosa
CmGLK14	CAAT-box	CCAAT	913	5	-	Arabidopsis thaliana	common cis-acting element in promoter and enhancer regions
CmGLK14	CAAT-box	CAAAT	956	5	-	Pisum sativum	common cis-acting element in promoter and enhancer regions
CmGLK14	CAAT-box	CAAT	1042	4	-	Nicotiana glutinosa
CmGLK14	CAAT-box	CAAT	1061	4	-	Nicotiana glutinosa
CmGLK14	CAAT-box	CAAAT	1075	5	+	Pisum sativum	common cis-acting element in promoter and enhancer regions
CmGLK14	CAAT-box	CAAT	1098	4	-	Nicotiana glutinosa
CmGLK14	CAAT-box	CAAAT	1121	5	-	Pisum sativum	common cis-acting element in promoter and enhancer regions
CmGLK14	CAAT-box	CAAT	1146	4	-	Nicotiana glutinosa
CmGLK14	CAAT-box	CAAT	1151	4	-	Nicotiana glutinosa
CmGLK14	CAAT-box	CAAT	1191	4	-	Nicotiana glutinosa
CmGLK14	CAAT-box	CAAT	1203	4	-	Nicotiana glutinosa
CmGLK14	CAAT-box	CAAAT	1260	5	+	Pisum sativum	common cis-acting element in promoter and enhancer regions
CmGLK14	CAAT-box	CAAT	1424	4	-	Nicotiana glutinosa
CmGLK14	CAAT-box	CAAAT	1549	5	+	Pisum sativum	common cis-acting element in promoter and enhancer regions
CmGLK14	CAAT-box	CAAT	1599	4	+	Nicotiana glutinosa
CmGLK14	CAAT-box	CCAAT	1620	5	-	Arabidopsis thaliana	common cis-acting element in promoter and enhancer regions
CmGLK14	CAAT-box	CAAT	1648	4	-	Nicotiana glutinosa
CmGLK14	CAAT-box	CAAAT	1692	5	-	Pisum sativum	common cis-acting element in promoter and enhancer regions
CmGLK14	CAAT-box	CCAAT	1708	5	-	Arabidopsis thaliana	common cis-acting element in promoter and enhancer regions
CmGLK14	CAAT-box	CAAT	1751	4	+	Nicotiana glutinosa
CmGLK14	CAAT-box	CCAAT	1789	5	+	Arabidopsis thaliana	common cis-acting element in promoter and enhancer regions
CmGLK14	CAAT-box	CAAT	1790	4	+	Nicotiana glutinosa
CmGLK14	CAAT-box	CAAT	1815	4	+	Nicotiana glutinosa
CmGLK14	CAAT-box	CCAAT	1817	5	-	Arabidopsis thaliana	common cis-acting element in promoter and enhancer regions
CmGLK14	CAAT-box	CAAT	1895	4	+	Nicotiana glutinosa
CmGLK14	ERE	ATTTCATA	364	8	+	Nicotiana glutinos
CmGLK14	ERE	ATTTTAAA	491	8	-	Nicotiana glutinos
CmGLK14	ERE	ATTTTAAA	828	8	-	Nicotiana glutinos
CmGLK14	ERE	ATTTTAAA	1288	8	+	Nicotiana glutinos
CmGLK14	ERE	ATTTTAAA	1290	8	-	Nicotiana glutinos
CmGLK14	CAT-box	GCCACT	1712	6	+	Arabidopsis thaliana	cis-acting regulatory element related to meristem expression
CmGLK14	GATA-motif	AAGGATAAGG	112	9	+	Solanum tuberosum	part of a light responsive element
CmGLK14	TGACG-motif	TGACG	1898	5	+	Hordeum vulgare	cis-acting regulatory element involved in the MeJA-responsiveness
CmGLK14	TGACG-motif	TGACG	1924	5	-	Hordeum vulgare	cis-acting regulatory element involved in the MeJA-responsiveness
CmGLK14	TCA	TCATCTTCAT	649	9	-	Pisum sativum
CmGLK14	Unnamed__2	AACCTAACCT	137	9	-	Petroselinum hortense
CmGLK14	TCA-element	CCATCTTTTT	1349	9	-	Nicotiana tabacum	cis-acting element involved in salicylic acid responsiveness
CmGLK14	Box 4	ATTAAT	1178	6	-	Petroselinum crispum	part of a conserved DNA module involved in light responsiveness
CmGLK14	Box 4	ATTAAT	1325	6	-	Petroselinum crispum	part of a conserved DNA module involved in light responsiveness
CmGLK14	MRE	AACCTAA	796	7	-	Petroselinum crispum	MYB binding site involved in light responsiveness
CmGLK14	MRE	AACCTAA	1630	7	+	Petroselinum crispum	MYB binding site involved in light responsiveness
CmGLK14	Unnamed__6	taTAAATATct	1949	10	-	Zea mays
CmGLK14	O2-site	GATGA(C/T)(A/G)TG(A/G)	1926	8	-	Zea mays	cis-acting regulatory element involved in zein metabolism regulation
CmGLK14	TATA	TATAAAAT	1671	8	+	Arabidopsis thaliana
CmGLK14	TATA-box	TATAA	54	5	-	Arabidopsis thaliana	core promoter element around -30 of transcription start
CmGLK14	TATA-box	TATA	55	4	+	Arabidopsis thaliana	core promoter element around -30 of transcription start
CmGLK14	TATA-box	ATTATA	60	6	+	Brassica napus	core promoter element around -30 of transcription start
CmGLK14	TATA-box	TATAA	61	5	-	Arabidopsis thaliana	core promoter element around -30 of transcription start
CmGLK14	TATA-box	TATA	62	4	+	Arabidopsis thaliana	core promoter element around -30 of transcription start
CmGLK14	TATA-box	TACAAAA	86	7	+	Oryza sativa	core promoter element around -30 of transcription start
CmGLK14	TATA-box	TATA	115	4	+	Arabidopsis thaliana	core promoter element around -30 of transcription start
CmGLK14	TATA-box	ATATAT	369	6	+	Brassica napus	core promoter element around -30 of transcription start
CmGLK14	TATA-box	TATA	370	4	+	Arabidopsis thaliana	core promoter element around -30 of transcription start
CmGLK14	TATA-box	TATTTAAA	424	8	-	Arabidopsis thaliana	core promoter element around -30 of transcription start
CmGLK14	TATA-box	TATATA	529	6	+	Arabidopsis thaliana	core promoter element around -30 of transcription start
CmGLK14	TATA-box	ATATAT	530	6	+	Brassica napus	core promoter element around -30 of transcription start
CmGLK14	TATA-box	TATATA	531	6	+	Arabidopsis thaliana	core promoter element around -30 of transcription start
CmGLK14	TATA-box	ATATAA	532	6	+	Brassica oleracea	core promoter element around -30 of transcription start
CmGLK14	TATA-box	TATA	533	4	+	Arabidopsis thaliana	core promoter element around -30 of transcription start
CmGLK14	TATA-box	TATA	619	4	+	Arabidopsis thaliana	core promoter element around -30 of transcription start
CmGLK14	TATA-box	TATA	755	4	+	Arabidopsis thaliana	core promoter element around -30 of transcription start
CmGLK14	TATA-box	taTATAAAtc	866	9	-	Arabidopsis thaliana	core promoter element around -30 of transcription start
CmGLK14	TATA-box	TATATAA	869	7	-	Arabidopsis thaliana	core promoter element around -30 of transcription start
CmGLK14	TATA-box	TATATA	870	6	+	Arabidopsis thaliana	core promoter element around -30 of transcription start
CmGLK14	TATA-box	TATA	872	4	+	Arabidopsis thaliana	core promoter element around -30 of transcription start
CmGLK14	TATA-box	TATA	945	4	+	Arabidopsis thaliana	core promoter element around -30 of transcription start
CmGLK14	TATA-box	ATATAA	1013	6	+	Brassica oleracea	core promoter element around -30 of transcription start
CmGLK14	TATA-box	TATA	1014	4	-	Arabidopsis thaliana	core promoter element around -30 of transcription start
CmGLK14	TATA-box	TATAA	1085	5	-	Arabidopsis thaliana	core promoter element around -30 of transcription start
CmGLK14	TATA-box	TATA	1086	4	-	Arabidopsis thaliana	core promoter element around -30 of transcription start
CmGLK14	TATA-box	ATTATA	1253	6	+	Brassica napus	core promoter element around -30 of transcription start
CmGLK14	TATA-box	TATAA	1254	5	-	Arabidopsis thaliana	core promoter element around -30 of transcription start
CmGLK14	TATA-box	TATA	1255	4	-	Arabidopsis thaliana	core promoter element around -30 of transcription start
CmGLK14	TATA-box	ATATAA	1329	6	+	Brassica oleracea	core promoter element around -30 of transcription start
CmGLK14	TATA-box	TATA	1330	4	-	Arabidopsis thaliana	core promoter element around -30 of transcription start
CmGLK14	TATA-box	ATTATA	1337	6	+	Brassica napus	core promoter element around -30 of transcription start
CmGLK14	TATA-box	TATAA	1338	5	-	Arabidopsis thaliana	core promoter element around -30 of transcription start
CmGLK14	TATA-box	TATA	1339	4	-	Arabidopsis thaliana	core promoter element around -30 of transcription start
CmGLK14	TATA-box	TATAA	1566	5	-	Arabidopsis thaliana	core promoter element around -30 of transcription start
CmGLK14	TATA-box	TATA	1567	4	-	Arabidopsis thaliana	core promoter element around -30 of transcription start
CmGLK14	TATA-box	ATTATA	1669	6	+	Brassica napus	core promoter element around -30 of transcription start
CmGLK14	TATA-box	TATAA	1670	5	-	Arabidopsis thaliana	core promoter element around -30 of transcription start
CmGLK14	TATA-box	TATA	1671	4	-	Arabidopsis thaliana	core promoter element around -30 of transcription start
CmGLK14	TATA-box	ATTATA	1834	6	+	Brassica napus	core promoter element around -30 of transcription start
CmGLK14	TATA-box	TATAA	1835	5	-	Arabidopsis thaliana	core promoter element around -30 of transcription start
CmGLK14	TATA-box	TATA	1836	4	-	Arabidopsis thaliana	core promoter element around -30 of transcription start
CmGLK14	TATA-box	TATAAATA	1952	8	-	Daucus carota	core promoter element around -30 of transcription start
CmGLK14	TATA-box	TATAAAT	1953	7	-	Brassica juncea	core promoter element around -30 of transcription start
CmGLK14	TATA-box	TATAAA	1954	6	-	Helianthus annuus	core promoter element around -30 of transcription start
CmGLK14	TATA-box	TATAA	1955	5	-	Arabidopsis thaliana	core promoter element around -30 of transcription start
CmGLK14	TATA-box	TATA	1956	4	-	Arabidopsis thaliana	core promoter element around -30 of transcription start
CmGLK15	CAAT-box	CAAT	31	4	+	Nicotiana glutinosa
CmGLK15	CAAT-box	CCAAT	39	5	+	Arabidopsis thaliana	common cis-acting element in promoter and enhancer regions
CmGLK15	CAAT-box	CAAT	40	4	+	Nicotiana glutinosa
CmGLK15	CAAT-box	CAAT	100	4	-	Nicotiana glutinosa
CmGLK15	CAAT-box	CAAT	148	4	+	Nicotiana glutinosa
CmGLK15	CAAT-box	CAAT	190	4	-	Nicotiana glutinosa
CmGLK15	CAAT-box	CAAT	242	4	+	Nicotiana glutinosa
CmGLK15	CAAT-box	CAAT	265	4	-	Nicotiana glutinosa
CmGLK15	CAAT-box	CAAT	270	4	-	Nicotiana glutinosa
CmGLK15	CAAT-box	CAAAT	276	5	-	Pisum sativum	common cis-acting element in promoter and enhancer regions
CmGLK15	CAAT-box	CAAT	289	4	-	Nicotiana glutinosa
CmGLK15	CAAT-box	CAAT	294	4	+	Nicotiana glutinosa
CmGLK15	CAAT-box	CAAT	326	4	-	Nicotiana glutinosa
CmGLK15	CAAT-box	CAAT	384	4	+	Nicotiana glutinosa
CmGLK15	CAAT-box	CAAT	436	4	+	Nicotiana glutinosa
CmGLK15	CAAT-box	CAAAT	530	5	+	Pisum sativum	common cis-acting element in promoter and enhancer regions
CmGLK15	CAAT-box	CCAAT	535	5	-	Arabidopsis thaliana	common cis-acting element in promoter and enhancer regions
CmGLK15	CAAT-box	CAAAT	569	5	-	Pisum sativum	common cis-acting element in promoter and enhancer regions
CmGLK15	CAAT-box	CAAAT	631	5	+	Pisum sativum	common cis-acting element in promoter and enhancer regions
CmGLK15	CAAT-box	CAAAT	654	5	+	Pisum sativum	common cis-acting element in promoter and enhancer regions
CmGLK15	CAAT-box	CAAT	709	4	+	Nicotiana glutinosa
CmGLK15	CAAT-box	CCAAT	763	5	+	Arabidopsis thaliana	common cis-acting element in promoter and enhancer regions
CmGLK15	CAAT-box	CAAT	764	4	+	Nicotiana glutinosa
CmGLK15	CAAT-box	CAAT	792	4	-	Nicotiana glutinosa
CmGLK15	CAAT-box	CAAAT	850	5	-	Pisum sativum	common cis-acting element in promoter and enhancer regions
CmGLK15	CAAT-box	CAAT	1107	4	-	Nicotiana glutinosa
CmGLK15	CAAT-box	CAAT	1170	4	+	Nicotiana glutinosa
CmGLK15	CAAT-box	CAAAT	1183	5	+	Pisum sativum	common cis-acting element in promoter and enhancer regions
CmGLK15	CAAT-box	CAAT	1207	4	+	Nicotiana glutinosa
CmGLK15	CAAT-box	CCAAT	1248	5	+	Arabidopsis thaliana	common cis-acting element in promoter and enhancer regions
CmGLK15	CAAT-box	CAAT	1249	4	+	Nicotiana glutinosa
CmGLK15	CAAT-box	CAAT	1349	4	+	Nicotiana glutinosa
CmGLK15	CAAT-box	CAAT	1406	4	-	Nicotiana glutinosa
CmGLK15	CAAT-box	CAAAT	1461	5	+	Pisum sativum	common cis-acting element in promoter and enhancer regions
CmGLK15	CAAT-box	CAAT	1506	4	-	Nicotiana glutinosa
CmGLK15	CAAT-box	CAAAT	1532	5	-	Pisum sativum	common cis-acting element in promoter and enhancer regions
CmGLK15	CAAT-box	CAAAT	1564	5	+	Pisum sativum	common cis-acting element in promoter and enhancer regions
CmGLK15	CAAT-box	CAAT	1575	4	-	Nicotiana glutinosa
CmGLK15	CAAT-box	CAAT	1636	4	-	Nicotiana glutinosa
CmGLK15	CAAT-box	CAAT	1684	4	+	Nicotiana glutinosa
CmGLK15	CAAT-box	CAAT	1686	4	-	Nicotiana glutinosa
CmGLK15	CAAT-box	CAAT	1694	4	+	Nicotiana glutinosa
CmGLK15	CAAT-box	CAAT	1696	4	-	Nicotiana glutinosa
CmGLK15	CAAT-box	CAAT	1773	4	+	Nicotiana glutinosa
CmGLK15	CAAT-box	CAAT	1790	4	+	Nicotiana glutinosa
CmGLK15	CAAT-box	CAAT	1799	4	-	Nicotiana glutinosa
CmGLK15	CAAT-box	CAAT	1840	4	-	Nicotiana glutinosa
CmGLK15	CAAT-box	CAAT	1876	4	+	Nicotiana glutinosa
CmGLK15	ERE	ATTTTAAA	1186	8	+	Nicotiana glutinos
CmGLK15	ERE	ATTTTAAA	1221	8	-	Nicotiana glutinos
CmGLK15	ERE	ATTTCATA	1603	8	-	Nicotiana glutinos
CmGLK15	ERE	ATTTCATA	1793	8	-	Nicotiana glutinos
CmGLK15	MYB recognition site	CCGTTG	782	6	-	Arabidopsis thaliana
CmGLK15	MYB-like sequence	TAACCA	119	6	+	Arabidopsis thaliana
CmGLK15	MYB-like sequence	TAACCA	469	6	+	Arabidopsis thaliana
CmGLK15	NON	CAACGGCCACG	914	10	+	Nicotiana tabacum
CmGLK15	Myb-binding site	CAACAG	1114	6	-	Nicotiana tabacum
CmGLK15	MYB	TAACCA	119	6	+	Arabidopsis thaliana
CmGLK15	MYB	TAACCA	469	6	+	Arabidopsis thaliana
CmGLK15	MYB	CAACAG	1114	6	-	Arabidopsis thaliana
CmGLK15	TCCC-motif	TCTCCCT	1669	7	-	Spinacia oleracea	part of a light responsive element
CmGLK15	TCT-motif	TCTTAC	1339	6	-	Arabidopsis thaliana	part of a light responsive element
CmGLK15	TCT-motif	TCTTAC	1537	6	-	Arabidopsis thaliana	part of a light responsive element
CmGLK15	CCAAT-box	CAACGG	782	6	+	Hordeum vulgare	MYBHv1 binding site
CmGLK15	TCA	TCATCTTCAT	662	9	+	Pisum sativum
CmGLK15	TCA	TCATCTTCAT	1365	10	-	Pisum sativum
CmGLK15	O2-site	GATGACATGG	932	9	-	Zea mays	cis-acting regulatory element involved in zein metabolism regulation
CmGLK15	O2-site	GATGATGTGG	1370	9	+	Zea mays	cis-acting regulatory element involved in zein metabolism regulation
CmGLK15	Box 4	ATTAAT	952	6	+	Petroselinum crispum	part of a conserved DNA module involved in light responsiveness
CmGLK15	Box 4	ATTAAT	1028	6	-	Petroselinum crispum	part of a conserved DNA module involved in light responsiveness
CmGLK15	TATA	TATAAAAT	84	8	-	Arabidopsis thaliana
CmGLK15	TATA-box	TATA	3	4	+	Arabidopsis thaliana	core promoter element around -30 of transcription start
CmGLK15	TATA-box	ATATAA	7	6	+	Brassica oleracea	core promoter element around -30 of transcription start
CmGLK15	TATA-box	TATA	8	4	+	Arabidopsis thaliana	core promoter element around -30 of transcription start
CmGLK15	TATA-box	TATA	43	4	+	Arabidopsis thaliana	core promoter element around -30 of transcription start
CmGLK15	TATA-box	ATATAA	74	6	+	Brassica oleracea	core promoter element around -30 of transcription start
CmGLK15	TATA-box	TATA	75	4	+	Arabidopsis thaliana	core promoter element around -30 of transcription start
CmGLK15	TATA-box	TATAAAA	85	7	-	Pisum sativum	core promoter element around -30 of transcription start
CmGLK15	TATA-box	TATAAA	86	6	-	Helianthus annuus	core promoter element around -30 of transcription start
CmGLK15	TATA-box	TATAA	87	5	-	Arabidopsis thaliana	core promoter element around -30 of transcription start
CmGLK15	TATA-box	TATA	88	4	+	Arabidopsis thaliana	core promoter element around -30 of transcription start
CmGLK15	TATA-box	TATACA	131	6	-	Helianthus annuus	core promoter element around -30 of transcription start
CmGLK15	TATA-box	TATA	133	4	+	Arabidopsis thaliana	core promoter element around -30 of transcription start
CmGLK15	TATA-box	TATAAA	159	6	-	Helianthus annuus	core promoter element around -30 of transcription start
CmGLK15	TATA-box	TATAA	160	5	-	Arabidopsis thaliana	core promoter element around -30 of transcription start
CmGLK15	TATA-box	TATA	161	4	+	Arabidopsis thaliana	core promoter element around -30 of transcription start
CmGLK15	TATA-box	ATATAT	657	6	+	Brassica napus	core promoter element around -30 of transcription start
CmGLK15	TATA-box	TATA	658	4	+	Arabidopsis thaliana	core promoter element around -30 of transcription start
CmGLK15	TATA-box	TATA	894	4	+	Arabidopsis thaliana	core promoter element around -30 of transcription start
CmGLK15	TATA-box	TATTTAAA	960	8	+	Arabidopsis thaliana	core promoter element around -30 of transcription start
CmGLK15	TATA-box	TATA	1165	4	-	Arabidopsis thaliana	core promoter element around -30 of transcription start
CmGLK15	TATA-box	TACAAAA	1710	7	+	Oryza sativa	core promoter element around -30 of transcription start
CmGLK15	TATA-box	TATAAATA	1731	8	-	Daucus carota	core promoter element around -30 of transcription start
CmGLK15	TATA-box	TATAAAT	1732	7	-	Brassica juncea	core promoter element around -30 of transcription start
CmGLK15	TATA-box	TATAAA	1733	6	-	Helianthus annuus	core promoter element around -30 of transcription start
CmGLK15	TATA-box	TATAA	1734	5	-	Arabidopsis thaliana	core promoter element around -30 of transcription start
CmGLK15	TATA-box	TATA	1735	4	-	Arabidopsis thaliana	core promoter element around -30 of transcription start
CmGLK15	TATA-box	ATTATA	1745	6	+	Brassica napus	core promoter element around -30 of transcription start
CmGLK15	TATA-box	TATAA	1746	5	-	Arabidopsis thaliana	core promoter element around -30 of transcription start
CmGLK15	TATA-box	TATA	1747	4	-	Arabidopsis thaliana	core promoter element around -30 of transcription start
CmGLK15	TATA-box	TATA	1752	4	-	Arabidopsis thaliana	core promoter element around -30 of transcription start
CmGLK15	TATA-box	TATAA	1811	5	-	Arabidopsis thaliana	core promoter element around -30 of transcription start
CmGLK15	TATA-box	TATA	1812	4	-	Arabidopsis thaliana	core promoter element around -30 of transcription start
CmGLK15	TATA-box	TATAAAT	1852	7	-	Brassica juncea	core promoter element around -30 of transcription start
CmGLK15	TATA-box	TATAAA	1853	6	-	Helianthus annuus	core promoter element around -30 of transcription start
CmGLK15	TATA-box	TATAA	1854	5	-	Arabidopsis thaliana	core promoter element around -30 of transcription start
CmGLK15	TATA-box	TATA	1855	4	-	Arabidopsis thaliana	core promoter element around -30 of transcription start
CmGLK15	TATA-box	ATATAT	1859	6	-	Brassica napus	core promoter element around -30 of transcription start
CmGLK15	TATA-box	TATA	1860	4	-	Arabidopsis thaliana	core promoter element around -30 of transcription start
CmGLK15	TATA-box	ATTATA	1866	6	+	Brassica napus	core promoter element around -30 of transcription start
CmGLK15	TATA-box	TATAA	1867	5	-	Arabidopsis thaliana	core promoter element around -30 of transcription start
CmGLK15	TATA-box	TATA	1868	4	-	Arabidopsis thaliana	core promoter element around -30 of transcription start
CmGLK15	ARE	AAACCA	496	6	+	Zea mays	cis-acting regulatory element essential for the anaerobic induction
CmGLK15	ARE	AAACCA	537	6	-	Zea mays	cis-acting regulatory element essential for the anaerobic induction
CmGLK15	ARE	AAACCA	855	6	-	Zea mays	cis-acting regulatory element essential for the anaerobic induction
CmGLK15	ARE	AAACCA	1019	6	-	Zea mays	cis-acting regulatory element essential for the anaerobic induction
CmGLK15	W box	TTGACC	651	6	-	Arabidopsis thaliana
CmGLK15	I-box	atGATAAGGTC	545	10	-	Helianthus annuus	part of a light responsive element
CmGLK15	I-box	TGATAATGT	546	9	-	Solanum tuberosum	part of a light responsive element
CmGLK15	circadian	CAAAGATATC	133	9	-	Lycopersicon esculentum	cis-acting regulatory element involved in circadian control
CmGLK15	circadian	CAAAGATATC	654	9	+	Lycopersicon esculentum	cis-acting regulatory element involved in circadian control
CmGLK15	Unnamed__1	CGTGG	884	5	-	Zea mays
CmGLK15	Unnamed__1	CGTGG	914	5	-	Zea mays
CmGLK15	Unnamed__1	CGTGG	920	5	-	Zea mays
CmGLK15	ABRE4	CACGTA	885	6	+	Zea mays
CmGLK15		motif_sequence	200	4	+	organism	short_function
CmGLK15		motif_sequence	227	4	+	organism	short_function
CmGLK15		motif_sequence	346	4	+	organism	short_function
CmGLK15		motif_sequence	401	4	+	organism	short_function
CmGLK15		motif_sequence	411	4	+	organism	short_function
CmGLK15		motif_sequence	544	4	-	organism	short_function
CmGLK15		motif_sequence	744	4	+	organism	short_function
CmGLK15		motif_sequence	909	4	+	organism	short_function
CmGLK15		motif_sequence	934	4	+	organism	short_function
CmGLK15		motif_sequence	1139	4	+	organism	short_function
CmGLK15		motif_sequence	1367	4	-	organism	short_function
CmGLK15		motif_sequence	1578	4	-	organism	short_function
CmGLK15		motif_sequence	1663	4	-	organism	short_function
CmGLK15		motif_sequence	1674	4	-	organism	short_function
CmGLK15		motif_sequence	1833	4	-	organism	short_function
CmGLK15		motif_sequence	1846	4	+	organism	short_function
CmGLK15	ABRE	ACGTG	885	5	-	Arabidopsis thaliana	cis-acting element involved in the abscisic acid responsiveness
CmGLK15	ABRE	ACGTG	1597	5	+	Arabidopsis thaliana	cis-acting element involved in the abscisic acid responsiveness
CmGLK15	Myb	CAACTG	1002	6	-	Arabidopsis thaliana
CmGLK15	ABRE3a	TACGTG	885	6	-	Zea mays
CmGLK15	G-box	CCACGTAA	884	8	+	Brassica napus	cis-acting regulatory element involved in light responsiveness
CmGLK15	G-box	TACGTG	885	6	-	Arabidopsis thaliana	cis-acting regulatory element involved in light responsiveness
CmGLK15	G-Box	CACGTT	1596	6	-	Pisum sativum	cis-acting regulatory element involved in light responsiveness
CmGLK15	Box II	TGGTAATAA	878	9	-	Solanum tuberosum	part of a light responsive element
CmGLK15	ATCT-motif	AATCTAATCC	6	9	+	Pisum sativum	part of a conserved DNA module involved in light responsiveness
CmGLK15	Unnamed__4	CTCC	577	4	+	Petroselinum hortense
CmGLK15	Unnamed__4	CTCC	606	4	-	Petroselinum hortense
CmGLK15	Unnamed__4	CTCC	827	4	-	Petroselinum hortense
CmGLK15	Unnamed__4	CTCC	999	4	+	Petroselinum hortense
CmGLK15	Unnamed__4	CTCC	1160	4	+	Petroselinum hortense
CmGLK15	Unnamed__4	CTCC	1671	4	-	Petroselinum hortense
CmGLK15	Unnamed__4	CTCC	1725	4	+	Petroselinum hortense
CmGLK15	MBS	CAACTG	1002	6	-	Arabidopsis thaliana	MYB binding site involved in drought-inducibility
CmGLK15	TC-rich repeats	ATTCTCTAAC	1127	9	+	Nicotiana tabacum	cis-acting element involved in defense and stress responsiveness
CmGLK15	chs-CMA1a	TTACTTAA	1970	8	+	Daucus carota	part of a light responsive element
CmGLK15	MYC	CATGTG	54	6	+	Arabidopsis thaliana
CmGLK15	MYC	CATTTG	275	6	+	Arabidopsis thaliana
CmGLK15	MYC	CATTTG	631	6	-	Arabidopsis thaliana
CmGLK15	MYC	CATTTG	849	6	+	Arabidopsis thaliana
CmGLK15	MYC	CATTTG	1461	6	-	Arabidopsis thaliana
CmGLK15	MYC	CATTTG	1564	6	-	Arabidopsis thaliana
CmGLK15	MYC	CAATTG	1684	6	-	Arabidopsis thaliana
CmGLK15	MYC	CAATTG	1694	6	-	Arabidopsis thaliana
CmGLK16	TATC-box	TATCCCA	551	7	-	Oryza sativa	cis-acting element involved in gibberellin-responsiveness
CmGLK16	ABRE	CACGTG	1993	6	-	Arabidopsis thaliana	cis-acting element involved in the abscisic acid responsiveness
CmGLK16	ABRE	ACGTG	1994	5	+	Arabidopsis thaliana	cis-acting element involved in the abscisic acid responsiveness
CmGLK16		motif_sequence	173	4	+	organism	short_function
CmGLK16		motif_sequence	630	4	+	organism	short_function
CmGLK16		motif_sequence	732	4	-	organism	short_function
CmGLK16		motif_sequence	874	4	+	organism	short_function
CmGLK16		motif_sequence	901	4	-	organism	short_function
CmGLK16		motif_sequence	914	4	+	organism	short_function
CmGLK16		motif_sequence	1036	4	+	organism	short_function
CmGLK16		motif_sequence	1045	4	-	organism	short_function
CmGLK16		motif_sequence	1118	4	+	organism	short_function
CmGLK16		motif_sequence	1138	4	+	organism	short_function
CmGLK16		motif_sequence	1249	4	+	organism	short_function
CmGLK16		motif_sequence	1269	4	+	organism	short_function
CmGLK16		motif_sequence	1361	4	+	organism	short_function
CmGLK16		motif_sequence	1367	4	-	organism	short_function
CmGLK16		motif_sequence	1373	4	+	organism	short_function
CmGLK16		motif_sequence	1454	4	-	organism	short_function
CmGLK16		motif_sequence	1578	4	-	organism	short_function
CmGLK16		motif_sequence	1693	4	+	organism	short_function
CmGLK16		motif_sequence	1858	4	-	organism	short_function
CmGLK16		motif_sequence	1875	4	-	organism	short_function
CmGLK16		motif_sequence	1885	4	-	organism	short_function
CmGLK16	NON-box	AGATCGACG	1591	9	+	Arabidopsis thaliana	cis-acting regulatory element related to meristem specific activation
CmGLK16	Myb	TAACTG	31	6	+	Arabidopsis thaliana
CmGLK16	CCGTCC-box	CCGTCC	1194	6	+	Petroselinum hortense
CmGLK16	TC-rich repeats	ATTCTCTAAC	1520	9	-	Nicotiana tabacum	cis-acting element involved in defense and stress responsiveness
CmGLK16	3-AF1 binding site	TAAGAGAGGAA	1980	10	+	Solanum tuberosum	light responsive element
CmGLK16	MYC	CATTTG	365	6	+	Arabidopsis thaliana
CmGLK16	MYC	CATTTG	401	6	-	Arabidopsis thaliana
CmGLK16	MYC	CATTTG	880	6	+	Arabidopsis thaliana
CmGLK16	MYC	CATTTG	949	6	+	Arabidopsis thaliana
CmGLK16	MYC	CATTTG	1813	6	+	Arabidopsis thaliana
CmGLK16	G-box	CACGTG	1993	6	-	Arabidopsis thaliana	cis-acting regulatory element involved in light responsiveness
CmGLK16	G-Box	CACGTG	1993	6	-	Pisum sativum	cis-acting regulatory element involved in light responsiveness
CmGLK16	AE-box	AGAAACAA	1083	8	-	Arabidopsis thaliana	part of a module for light response
CmGLK16	Unnamed__4	CTCC	393	4	+	Petroselinum hortense
CmGLK16	Unnamed__4	CTCC	1140	4	+	Petroselinum hortense
CmGLK16	Unnamed__4	CTCC	1271	4	+	Petroselinum hortense
CmGLK16	Unnamed__4	CTCC	1363	4	+	Petroselinum hortense
CmGLK16	Unnamed__4	CTCC	1484	4	+	Petroselinum hortense
CmGLK16	Unnamed__4	CTCC	1578	4	-	Petroselinum hortense
CmGLK16	Unnamed__4	CTCC	1609	4	-	Petroselinum hortense
CmGLK16	Unnamed__4	CTCC	1637	4	-	Petroselinum hortense
CmGLK16	Unnamed__4	CTCC	1688	4	+	Petroselinum hortense
CmGLK16	Unnamed__4	CTCC	1695	4	+	Petroselinum hortense
CmGLK16	Unnamed__4	CTCC	1783	4	-	Petroselinum hortense
CmGLK16	Unnamed__4	CTCC	1791	4	-	Petroselinum hortense
CmGLK16	Unnamed__4	CTCC	1818	4	-	Petroselinum hortense
CmGLK16	Unnamed__4	CTCC	1875	4	-	Petroselinum hortense
CmGLK16	Unnamed__4	CTCC	1907	4	+	Petroselinum hortense
CmGLK16	Unnamed__4	CTCC	1936	4	-	Petroselinum hortense
CmGLK16	AT-rich sequence	TAAAATACT	484	9	+	Pisum sativum	element for maximal elicitor-mediated activation (2copies)
CmGLK16	CCGTCC motif	CCGTCC	1194	6	+	Nicotiana tabacum
CmGLK16	WUN-motif	AAATTACTA	460	9	-	Nicotiana glutinosa
CmGLK16	WUN-motif	AAATTACT	461	8	-	Nicotiana glutinosa
CmGLK16	AAGAA-motif	GAAAGAA	257	7	+	Avena sativa
CmGLK16	AAGAA-motif	GAAAGAA	1830	7	+	Avena sativa
CmGLK16	CAT-box	GCCACT	1153	6	+	Arabidopsis thaliana	cis-acting regulatory element related to meristem expression
CmGLK16	CCAAT-box	CAACGG	1616	6	+	Hordeum vulgare	MYBHv1 binding site
CmGLK16	TCT-motif	TCTTAC	1189	6	+	Arabidopsis thaliana	part of a light responsive element
CmGLK16	CAAT-box	CAAT	178	4	+	Nicotiana glutinosa
CmGLK16	CAAT-box	CAAAT	182	5	+	Pisum sativum	common cis-acting element in promoter and enhancer regions
CmGLK16	CAAT-box	CAAT	206	4	-	Nicotiana glutinosa
CmGLK16	CAAT-box	CAAT	213	4	+	Nicotiana glutinosa
CmGLK16	CAAT-box	CAAT	254	4	-	Nicotiana glutinosa
CmGLK16	CAAT-box	CAAT	280	4	+	Nicotiana glutinosa
CmGLK16	CAAT-box	CAAAT	282	5	-	Pisum sativum	common cis-acting element in promoter and enhancer regions
CmGLK16	CAAT-box	CAAAT	359	5	+	Pisum sativum	common cis-acting element in promoter and enhancer regions
CmGLK16	CAAT-box	CAAAT	366	5	-	Pisum sativum	common cis-acting element in promoter and enhancer regions
CmGLK16	CAAT-box	CAAAT	401	5	+	Pisum sativum	common cis-acting element in promoter and enhancer regions
CmGLK16	CAAT-box	CAAAT	465	5	-	Pisum sativum	common cis-acting element in promoter and enhancer regions
CmGLK16	CAAT-box	CAAAT	557	5	-	Pisum sativum	common cis-acting element in promoter and enhancer regions
CmGLK16	CAAT-box	CAAT	707	4	+	Nicotiana glutinosa
CmGLK16	CAAT-box	CAAAT	713	5	+	Pisum sativum	common cis-acting element in promoter and enhancer regions
CmGLK16	CAAT-box	CAAT	726	4	-	Nicotiana glutinosa
CmGLK16	CAAT-box	CAAT	752	4	+	Nicotiana glutinosa
CmGLK16	CAAT-box	CAAT	763	4	+	Nicotiana glutinosa
CmGLK16	CAAT-box	CAAAT	881	5	-	Pisum sativum	common cis-acting element in promoter and enhancer regions
CmGLK16	CAAT-box	CAAAT	892	5	+	Pisum sativum	common cis-acting element in promoter and enhancer regions
CmGLK16	CAAT-box	CAAAT	942	5	-	Pisum sativum	common cis-acting element in promoter and enhancer regions
CmGLK16	CAAT-box	CAAAT	950	5	-	Pisum sativum	common cis-acting element in promoter and enhancer regions
CmGLK16	CAAT-box	CAAT	971	4	+	Nicotiana glutinosa
CmGLK16	CAAT-box	CAAT	986	4	+	Nicotiana glutinosa
CmGLK16	CAAT-box	CCAAT	991	5	+	Arabidopsis thaliana	common cis-acting element in promoter and enhancer regions
CmGLK16	CAAT-box	CAAT	992	4	+	Nicotiana glutinosa
CmGLK16	CAAT-box	CAAAT	1000	5	+	Pisum sativum	common cis-acting element in promoter and enhancer regions
CmGLK16	CAAT-box	CAAT	1134	4	+	Nicotiana glutinosa
CmGLK16	CAAT-box	CCAAT	1199	5	+	Arabidopsis thaliana	common cis-acting element in promoter and enhancer regions
CmGLK16	CAAT-box	CAAT	1200	4	+	Nicotiana glutinosa
CmGLK16	CAAT-box	CAAT	1264	4	-	Nicotiana glutinosa
CmGLK16	CAAT-box	CCAAT	1377	5	+	Arabidopsis thaliana	common cis-acting element in promoter and enhancer regions
CmGLK16	CAAT-box	CAAT	1378	4	+	Nicotiana glutinosa
CmGLK16	CAAT-box	CAAT	1387	4	-	Nicotiana glutinosa
CmGLK16	CAAT-box	CAAT	1398	4	+	Nicotiana glutinosa
CmGLK16	CAAT-box	CAAT	1532	4	-	Nicotiana glutinosa
CmGLK16	CAAT-box	CAAT	1548	4	+	Nicotiana glutinosa
CmGLK16	CAAT-box	CAAT	1770	4	+	Nicotiana glutinosa
CmGLK16	CAAT-box	CAAAT	1814	5	-	Pisum sativum	common cis-acting element in promoter and enhancer regions
CmGLK16	ERE	ATTTTAAA	451	8	+	Nicotiana glutinos
CmGLK16	ERE	ATTTTAAA	453	8	-	Nicotiana glutinos
CmGLK16	ERE	ATTTTAAA	482	8	-	Nicotiana glutinos
CmGLK16	P-box	CCTTTTG	378	7	-	Oryza sativa	gibberellin-responsive element
CmGLK16	MYB recognition site	CCGTTG	1616	6	-	Arabidopsis thaliana
CmGLK16	STRE	AGGGG	1215	5	-	Arabidopsis thaliana
CmGLK16	STRE	AGGGG	1316	5	-	Arabidopsis thaliana
CmGLK16	STRE	AGGGG	1788	5	+	Arabidopsis thaliana
CmGLK16	MYB	CAACCA	535	6	+	Arabidopsis thaliana
CmGLK16	MYB	CAACCA	839	6	+	Arabidopsis thaliana
CmGLK16	MYB	CAACCA	1843	6	-	Arabidopsis thaliana
CmGLK16	TATA	TATAAAAT	148	8	+	Arabidopsis thaliana
CmGLK16	TATA-box	TATA	68	4	+	Arabidopsis thaliana	core promoter element around -30 of transcription start
CmGLK16	TATA-box	TATA	111	4	+	Arabidopsis thaliana	core promoter element around -30 of transcription start
CmGLK16	TATA-box	ATTATA	146	6	+	Brassica napus	core promoter element around -30 of transcription start
CmGLK16	TATA-box	TATAA	147	5	-	Arabidopsis thaliana	core promoter element around -30 of transcription start
CmGLK16	TATA-box	TATA	148	4	+	Arabidopsis thaliana	core promoter element around -30 of transcription start
CmGLK16	TATA-box	ATTATA	197	6	+	Brassica napus	core promoter element around -30 of transcription start
CmGLK16	TATA-box	TATAA	198	5	-	Arabidopsis thaliana	core promoter element around -30 of transcription start
CmGLK16	TATA-box	TATA	199	4	+	Arabidopsis thaliana	core promoter element around -30 of transcription start
CmGLK16	TATA-box	TATA	231	4	+	Arabidopsis thaliana	core promoter element around -30 of transcription start
CmGLK16	TATA-box	ATATAT	332	6	+	Brassica napus	core promoter element around -30 of transcription start
CmGLK16	TATA-box	TATA	333	4	+	Arabidopsis thaliana	core promoter element around -30 of transcription start
CmGLK16	TATA-box	TATTTAAA	417	8	+	Arabidopsis thaliana	core promoter element around -30 of transcription start
CmGLK16	TATA-box	TATAAAA	636	7	-	Pisum sativum	core promoter element around -30 of transcription start
CmGLK16	TATA-box	TATAAA	637	6	-	Helianthus annuus	core promoter element around -30 of transcription start
CmGLK16	TATA-box	TATAA	638	5	-	Arabidopsis thaliana	core promoter element around -30 of transcription start
CmGLK16	TATA-box	TATA	639	4	+	Arabidopsis thaliana	core promoter element around -30 of transcription start
CmGLK16	TATA-box	TATA	929	4	+	Arabidopsis thaliana	core promoter element around -30 of transcription start
CmGLK16	LTR	CCGAAA	1410	6	+	Hordeum vulgare	cis-acting element involved in low-temperature responsiveness
CmGLK16	LTR	CCGAAA	1478	6	+	Hordeum vulgare	cis-acting element involved in low-temperature responsiveness
CmGLK16	Myc	TCTCTTA	1187	7	+	Arabidopsis thaliana
CmGLK16	O2-site	GATGATGTGG	1558	9	+	Zea mays	cis-acting regulatory element involved in zein metabolism regulation
CmGLK16	A-box	CCGTCC	1194	6	+	Petroselinum crispum	cis-acting regulatory element
CmGLK16	Box 4	ATTAAT	596	6	+	Petroselinum crispum	part of a conserved DNA module involved in light responsiveness
CmGLK16	Box 4	ATTAAT	677	6	+	Petroselinum crispum	part of a conserved DNA module involved in light responsiveness
CmGLK16	Box 4	ATTAAT	1582	6	-	Petroselinum crispum	part of a conserved DNA module involved in light responsiveness
CmGLK16	TCA-element	CCATCTTTTT	1963	10	+	Nicotiana tabacum	cis-acting element involved in salicylic acid responsiveness
CmGLK17	ARE	AAACCA	35	6	+	Zea mays	cis-acting regulatory element essential for the anaerobic induction
CmGLK17	ARE	AAACCA	432	6	+	Zea mays	cis-acting regulatory element essential for the anaerobic induction
CmGLK17	ARE	AAACCA	603	6	+	Zea mays	cis-acting regulatory element essential for the anaerobic induction
CmGLK17	TATA-box	TATAAAT	1	7	-	Brassica juncea	core promoter element around -30 of transcription start
CmGLK17	TATA-box	TATAAA	2	6	-	Helianthus annuus	core promoter element around -30 of transcription start
CmGLK17	TATA-box	TATAA	3	5	-	Arabidopsis thaliana	core promoter element around -30 of transcription start
CmGLK17	TATA-box	TATA	4	4	+	Arabidopsis thaliana	core promoter element around -30 of transcription start
CmGLK17	TATA-box	TATAAATA	10	8	-	Daucus carota	core promoter element around -30 of transcription start
CmGLK17	TATA-box	TATAAAT	11	7	-	Brassica juncea	core promoter element around -30 of transcription start
CmGLK17	TATA-box	TATAAA	12	6	-	Helianthus annuus	core promoter element around -30 of transcription start
CmGLK17	TATA-box	TATAA	13	5	-	Arabidopsis thaliana	core promoter element around -30 of transcription start
CmGLK17	TATA-box	TATA	14	4	+	Arabidopsis thaliana	core promoter element around -30 of transcription start
CmGLK17	TATA-box	TATAA	48	5	-	Arabidopsis thaliana	core promoter element around -30 of transcription start
CmGLK17	TATA-box	TATA	49	4	+	Arabidopsis thaliana	core promoter element around -30 of transcription start
CmGLK17	TATA-box	TACATAAA	83	8	-	Oryza sativa	core promoter element around -30 of transcription start
CmGLK17	TATA-box	TATACA	87	6	-	Helianthus annuus	core promoter element around -30 of transcription start
CmGLK17	TATA-box	TATATA	89	6	+	Arabidopsis thaliana	core promoter element around -30 of transcription start
CmGLK17	TATA-box	ATATAT	90	6	+	Brassica napus	core promoter element around -30 of transcription start
CmGLK17	TATA-box	TATATA	91	6	+	Arabidopsis thaliana	core promoter element around -30 of transcription start
CmGLK17	TATA-box	ATATAT	92	6	+	Brassica napus	core promoter element around -30 of transcription start
CmGLK17	TATA-box	TATATTTATATTT	93	12	+	Avena sativa	core promoter element around -30 of transcription start
CmGLK17	TATA-box	taTATAAAtc	95	9	-	Arabidopsis thaliana	core promoter element around -30 of transcription start
CmGLK17	TATA-box	TATAAAT	96	7	-	Brassica juncea	core promoter element around -30 of transcription start
CmGLK17	TATA-box	TATAAA	97	6	-	Helianthus annuus	core promoter element around -30 of transcription start
CmGLK17	TATA-box	TATATAA	98	7	-	Arabidopsis thaliana	core promoter element around -30 of transcription start
CmGLK17	TATA-box	TATATA	99	6	+	Arabidopsis thaliana	core promoter element around -30 of transcription start
CmGLK17	TATA-box	ATATAT	100	6	+	Brassica napus	core promoter element around -30 of transcription start
CmGLK17	TATA-box	TATA	101	4	+	Arabidopsis thaliana	core promoter element around -30 of transcription start
CmGLK17	TATA-box	TATA	352	4	+	Arabidopsis thaliana	core promoter element around -30 of transcription start
CmGLK17	TATA-box	TATA	444	4	+	Arabidopsis thaliana	core promoter element around -30 of transcription start
CmGLK17	TATA-box	TATATA	449	6	+	Arabidopsis thaliana	core promoter element around -30 of transcription start
CmGLK17	TATA-box	TATA	451	4	+	Arabidopsis thaliana	core promoter element around -30 of transcription start
CmGLK17	TATA-box	TATAAAT	464	7	-	Brassica juncea	core promoter element around -30 of transcription start
CmGLK17	TATA-box	TATAAA	465	6	-	Helianthus annuus	core promoter element around -30 of transcription start
CmGLK17	TATA-box	TATAA	466	5	-	Arabidopsis thaliana	core promoter element around -30 of transcription start
CmGLK17	TATA-box	TATA	467	4	+	Arabidopsis thaliana	core promoter element around -30 of transcription start
CmGLK17	TATA-box	TATA	554	4	+	Arabidopsis thaliana	core promoter element around -30 of transcription start
CmGLK17	TATA-box	ATATAT	726	6	+	Brassica napus	core promoter element around -30 of transcription start
CmGLK17	TATA-box	TATA	727	4	+	Arabidopsis thaliana	core promoter element around -30 of transcription start
CmGLK17	TATA-box	TATATAA	992	7	-	Arabidopsis thaliana	core promoter element around -30 of transcription start
CmGLK17	TATA-box	TATATA	993	6	+	Arabidopsis thaliana	core promoter element around -30 of transcription start
CmGLK17	TATA-box	ATATAA	994	6	+	Brassica oleracea	core promoter element around -30 of transcription start
CmGLK17	TATA-box	TATA	995	4	+	Arabidopsis thaliana	core promoter element around -30 of transcription start
CmGLK17	TATA-box	ATATAT	1158	6	-	Brassica napus	core promoter element around -30 of transcription start
CmGLK17	TATA-box	TATA	1159	4	-	Arabidopsis thaliana	core promoter element around -30 of transcription start
CmGLK17	TATA-box	TATAA	1228	5	-	Arabidopsis thaliana	core promoter element around -30 of transcription start
CmGLK17	TATA-box	TATA	1229	4	-	Arabidopsis thaliana	core promoter element around -30 of transcription start
CmGLK17	TATA-box	TATAAATA	1231	8	-	Daucus carota	core promoter element around -30 of transcription start
CmGLK17	TATA-box	TATAAAT	1232	7	-	Brassica juncea	core promoter element around -30 of transcription start
CmGLK17	TATA-box	TATAAA	1233	6	-	Helianthus annuus	core promoter element around -30 of transcription start
CmGLK17	TATA-box	TATAA	1234	5	-	Arabidopsis thaliana	core promoter element around -30 of transcription start
CmGLK17	TATA-box	TATA	1235	4	-	Arabidopsis thaliana	core promoter element around -30 of transcription start
CmGLK17	TATA-box	TATTTAAA	1309	8	+	Arabidopsis thaliana	core promoter element around -30 of transcription start
CmGLK17	TATA-box	ATATAT	1357	6	-	Brassica napus	core promoter element around -30 of transcription start
CmGLK17	TATA-box	TATATA	1358	6	-	Arabidopsis thaliana	core promoter element around -30 of transcription start
CmGLK17	TATA-box	ATATAT	1359	6	-	Brassica napus	core promoter element around -30 of transcription start
CmGLK17	TATA-box	TATATA	1360	6	-	Arabidopsis thaliana	core promoter element around -30 of transcription start
CmGLK17	TATA-box	TATA	1362	4	-	Arabidopsis thaliana	core promoter element around -30 of transcription start
CmGLK17	TATA-box	ATATAT	1369	6	-	Brassica napus	core promoter element around -30 of transcription start
CmGLK17	TATA-box	TATATA	1370	6	-	Arabidopsis thaliana	core promoter element around -30 of transcription start
CmGLK17	TATA-box	ATATAT	1371	6	-	Brassica napus	core promoter element around -30 of transcription start
CmGLK17	TATA-box	TATATA	1372	6	-	Arabidopsis thaliana	core promoter element around -30 of transcription start
CmGLK17	TATA-box	TATA	1374	4	-	Arabidopsis thaliana	core promoter element around -30 of transcription start
CmGLK17	TATA-box	ATTATA	1387	6	+	Brassica napus	core promoter element around -30 of transcription start
CmGLK17	TATA-box	TATATAA	1388	7	-	Arabidopsis thaliana	core promoter element around -30 of transcription start
CmGLK17	TATA-box	TATATA	1389	6	-	Arabidopsis thaliana	core promoter element around -30 of transcription start
CmGLK17	TATA-box	TATA	1391	4	-	Arabidopsis thaliana	core promoter element around -30 of transcription start
CmGLK17	TATA-box	ATATAT	1784	6	-	Brassica napus	core promoter element around -30 of transcription start
CmGLK17	TATA-box	TATA	1785	4	-	Arabidopsis thaliana	core promoter element around -30 of transcription start
CmGLK17	TATA-box	TACAAAA	1791	7	+	Oryza sativa	core promoter element around -30 of transcription start
CmGLK17	TATA-box	ATATAA	1797	6	+	Brassica oleracea	core promoter element around -30 of transcription start
CmGLK17	TATA-box	TATA	1798	4	-	Arabidopsis thaliana	core promoter element around -30 of transcription start
CmGLK17	TATA-box	TATAAAA	1821	7	-	Pisum sativum	core promoter element around -30 of transcription start
CmGLK17	TATA-box	TATAAA	1822	6	-	Helianthus annuus	core promoter element around -30 of transcription start
CmGLK17	TATA-box	TATAA	1823	5	-	Arabidopsis thaliana	core promoter element around -30 of transcription start
CmGLK17	TATA-box	TATA	1824	4	-	Arabidopsis thaliana	core promoter element around -30 of transcription start
CmGLK17	TATA-box	TACAAAA	1840	7	-	Oryza sativa	core promoter element around -30 of transcription start
CmGLK17	TATA-box	TACAAAA	1861	7	-	Oryza sativa	core promoter element around -30 of transcription start
CmGLK17	TATA-box	TACAAAA	1937	7	-	Oryza sativa	core promoter element around -30 of transcription start
CmGLK17	TATA-box	TACAAAA	1955	7	-	Oryza sativa	core promoter element around -30 of transcription start
CmGLK17	TATA-box	TAAAGATT	1960	8	+	Arabidopsis thaliana	core promoter element around -30 of transcription start
CmGLK17	TATA-box	ATTATA	1965	6	+	Brassica napus	core promoter element around -30 of transcription start
CmGLK17	TATA-box	TATAA	1966	5	-	Arabidopsis thaliana	core promoter element around -30 of transcription start
CmGLK17	TATA-box	TATA	1967	4	-	Arabidopsis thaliana	core promoter element around -30 of transcription start
CmGLK17	TATA-box	TATAAA	1988	6	-	Helianthus annuus	core promoter element around -30 of transcription start
CmGLK17	TATA-box	TATAA	1989	5	-	Arabidopsis thaliana	core promoter element around -30 of transcription start
CmGLK17	TATA-box	TATA	1990	4	-	Arabidopsis thaliana	core promoter element around -30 of transcription start
CmGLK17	MRE	AACCTAA	734	7	-	Petroselinum crispum	MYB binding site involved in light responsiveness
CmGLK17	Box 4	ATTAAT	963	6	+	Petroselinum crispum	part of a conserved DNA module involved in light responsiveness
CmGLK17	Box 4	ATTAAT	1037	6	-	Petroselinum crispum	part of a conserved DNA module involved in light responsiveness
CmGLK17	TCA-element	CCATCTTTTT	982	9	-	Nicotiana tabacum	cis-acting element involved in salicylic acid responsiveness
CmGLK17	O2-site	GATGATGTGG	892	9	+	Zea mays	cis-acting regulatory element involved in zein metabolism regulation
CmGLK17	O2-site	GATGATGTGG	1320	9	+	Zea mays	cis-acting regulatory element involved in zein metabolism regulation
CmGLK17	Unnamed__6	taTAAATATct	4	10	+	Zea mays
CmGLK17	Unnamed__6	taTAAATATct	7	10	-	Zea mays
CmGLK17	Unnamed__6	taTAAATATct	92	10	-	Zea mays
CmGLK17	GA-motif	ATAGATAA	564	8	-	Arabidopsis thaliana	part of a light responsive element
CmGLK17	AAGAA-motif	GAAAGAA	186	7	-	Avena sativa
CmGLK17	GATA-motif	GATAGGG	1027	7	-	Pisum sativum	part of a light responsive element
CmGLK17	GATA-motif	AAGATAAGATT	1069	10	-	Arabidopsis thaliana	part of a light responsive element
CmGLK17	TCT-motif	TCTTAC	227	6	+	Arabidopsis thaliana	part of a light responsive element
CmGLK17	TCT-motif	TCTTAC	1076	6	+	Arabidopsis thaliana	part of a light responsive element
CmGLK17	WUN-motif	AAATTTCCT	40	9	+	Brassica oleracea	wound-responsive element
CmGLK17	STRE	AGGGG	837	5	+	Arabidopsis thaliana
CmGLK17	STRE	AGGGG	1224	5	-	Arabidopsis thaliana
CmGLK17	STRE	AGGGG	1432	5	+	Arabidopsis thaliana
CmGLK17	MYB	TAACCA	699	6	+	Arabidopsis thaliana
CmGLK17	MYB	TAACCA	989	6	-	Arabidopsis thaliana
CmGLK17	MYB	TAACCA	1530	6	+	Arabidopsis thaliana
CmGLK17	MYB-like sequence	TAACCA	699	6	+	Arabidopsis thaliana
CmGLK17	MYB-like sequence	TAACCA	989	6	-	Arabidopsis thaliana
CmGLK17	MYB-like sequence	TAACCA	1530	6	+	Arabidopsis thaliana
CmGLK17	CAAT-box	CAAAT	39	5	+	Pisum sativum	common cis-acting element in promoter and enhancer regions
CmGLK17	CAAT-box	CAAT	61	4	-	Nicotiana glutinosa
CmGLK17	CAAT-box	CAAT	70	4	-	Nicotiana glutinosa
CmGLK17	CAAT-box	CAAT	76	4	-	Nicotiana glutinosa
CmGLK17	CAAT-box	CAAAT	355	5	-	Pisum sativum	common cis-acting element in promoter and enhancer regions
CmGLK17	CAAT-box	CAAT	367	4	+	Nicotiana glutinosa
CmGLK17	CAAT-box	CAAT	415	4	-	Nicotiana glutinosa
CmGLK17	CAAT-box	CAAT	441	4	+	Nicotiana glutinosa
CmGLK17	CAAT-box	CAAAT	559	5	-	Pisum sativum	common cis-acting element in promoter and enhancer regions
CmGLK17	CAAT-box	CAAT	586	4	+	Nicotiana glutinosa
CmGLK17	CAAT-box	CAAAT	607	5	+	Pisum sativum	common cis-acting element in promoter and enhancer regions
CmGLK17	CAAT-box	CAAT	610	4	-	Nicotiana glutinosa
CmGLK17	CAAT-box	CAAT	632	4	+	Nicotiana glutinosa
CmGLK17	CAAT-box	CAAT	648	4	-	Nicotiana glutinosa
CmGLK17	CAAT-box	CAAT	670	4	-	Nicotiana glutinosa
CmGLK17	CAAT-box	CAAAT	723	5	+	Pisum sativum	common cis-acting element in promoter and enhancer regions
CmGLK17	CAAT-box	CAAT	884	4	+	Nicotiana glutinosa
CmGLK17	CAAT-box	CAAT	910	4	-	Nicotiana glutinosa
CmGLK17	CAAT-box	CAAT	916	4	+	Nicotiana glutinosa
CmGLK17	CAAT-box	CAAT	930	4	+	Nicotiana glutinosa
CmGLK17	CAAT-box	CAAT	1046	4	+	Nicotiana glutinosa
CmGLK17	CAAT-box	CAAT	1081	4	+	Nicotiana glutinosa
CmGLK17	CAAT-box	CAAAT	1083	5	-	Pisum sativum	common cis-acting element in promoter and enhancer regions
CmGLK17	CAAT-box	CAAT	1188	4	-	Nicotiana glutinosa
CmGLK17	CAAT-box	CAAAT	1324	5	-	Pisum sativum	common cis-acting element in promoter and enhancer regions
CmGLK17	CAAT-box	CAAAT	1408	5	-	Pisum sativum	common cis-acting element in promoter and enhancer regions
CmGLK17	CAAT-box	CAAAT	1465	5	+	Pisum sativum	common cis-acting element in promoter and enhancer regions
CmGLK17	CAAT-box	CAAT	1482	4	-	Nicotiana glutinosa
CmGLK17	CAAT-box	CCAAT	1588	5	+	Arabidopsis thaliana	common cis-acting element in promoter and enhancer regions
CmGLK17	CAAT-box	CAAT	1589	4	+	Nicotiana glutinosa
CmGLK17	CAAT-box	CCAAT	1594	5	+	Arabidopsis thaliana	common cis-acting element in promoter and enhancer regions
CmGLK17	CAAT-box	CAAT	1595	4	+	Nicotiana glutinosa
CmGLK17	CAAT-box	CAAT	1656	4	-	Nicotiana glutinosa
CmGLK17	CAAT-box	CAAAT	1690	5	+	Pisum sativum	common cis-acting element in promoter and enhancer regions
CmGLK17	CAAT-box	CAAT	1698	4	-	Nicotiana glutinosa
CmGLK17	CAAT-box	CAAT	1726	4	+	Nicotiana glutinosa
CmGLK17	CAAT-box	CAAAT	1740	5	+	Pisum sativum	common cis-acting element in promoter and enhancer regions
CmGLK17	CAAT-box	CAAT	1829	4	+	Nicotiana glutinosa
CmGLK17	CAAT-box	CAAT	1924	4	-	Nicotiana glutinosa
CmGLK17	CAAT-box	CAAT	1947	4	-	Nicotiana glutinosa
CmGLK17	ERE	ATTTTAAA	634	8	+	Nicotiana glutinos
CmGLK17	ERE	ATTTTAAA	1867	8	+	Nicotiana glutinos
CmGLK17	ERE	ATTTTAAA	1869	8	-	Nicotiana glutinos
CmGLK17	MYC	CATTTG	1690	6	-	Arabidopsis thaliana
CmGLK17	MYC	CATTTG	1740	6	-	Arabidopsis thaliana
CmGLK17	AT~TATA-box	TATATA	89	6	+	Arabidopsis thaliana
CmGLK17	AT~TATA-box	TATATA	91	6	+	Arabidopsis thaliana
CmGLK17	AT~TATA-box	TATATAAA	97	8	-	Arabidopsis thaliana
CmGLK17	AT~TATA-box	TATATA	99	6	+	Arabidopsis thaliana
CmGLK17	AT~TATA-box	TATATA	449	6	+	Arabidopsis thaliana
CmGLK17	AT~TATA-box	TATATA	993	6	+	Arabidopsis thaliana
CmGLK17	AT~TATA-box	TATATA	1358	6	-	Arabidopsis thaliana
CmGLK17	AT~TATA-box	TATATA	1360	6	-	Arabidopsis thaliana
CmGLK17	AT~TATA-box	TATATA	1370	6	-	Arabidopsis thaliana
CmGLK17	AT~TATA-box	TATATA	1372	6	-	Arabidopsis thaliana
CmGLK17	AT~TATA-box	TATATA	1389	6	-	Arabidopsis thaliana
CmGLK17	TC-rich repeats	GTTTTCTTAC	1420	9	-	Nicotiana tabacum	cis-acting element involved in defense and stress responsiveness
CmGLK17	GT1-motif	GGTTAA	698	6	-	Arabidopsis thaliana	light responsive element
CmGLK17	GT1-motif	GGTTAA	709	6	-	Arabidopsis thaliana	light responsive element
CmGLK17	GT1-motif	GGTTAA	1529	6	-	Arabidopsis thaliana	light responsive element
CmGLK17	Unnamed__4	CTCC	212	4	+	Petroselinum hortense
CmGLK17	Unnamed__4	CTCC	234	4	+	Petroselinum hortense
CmGLK17	Unnamed__4	CTCC	1222	4	+	Petroselinum hortense
CmGLK17	Unnamed__4	CTCC	1404	4	-	Petroselinum hortense
CmGLK17	Unnamed__4	CTCC	1666	4	+	Petroselinum hortense
CmGLK17	G-box	CACGTC	321	6	+	Zea mays	cis-acting regulatory element involved in light responsiveness
CmGLK17	ABRE	ACGTG	321	5	-	Arabidopsis thaliana	cis-acting element involved in the abscisic acid responsiveness
CmGLK17		motif_sequence	210	4	+	organism	short_function
CmGLK17		motif_sequence	268	4	+	organism	short_function
CmGLK17		motif_sequence	299	4	+	organism	short_function
CmGLK17		motif_sequence	384	4	+	organism	short_function
CmGLK17		motif_sequence	426	4	+	organism	short_function
CmGLK17		motif_sequence	548	4	+	organism	short_function
CmGLK17		motif_sequence	1317	4	-	organism	short_function
CmGLK17		motif_sequence	1404	4	-	organism	short_function
CmGLK17		motif_sequence	1512	4	-	organism	short_function
CmGLK17		motif_sequence	1875	4	+	organism	short_function
CmGLK17	AT-rich element	ATAGAAATCAA	1236	10	+	Glycine max	binding site of AT-rich DNA binding protein (ATBP-1)
CmGLK17	W box	TTGACC	629	6	-	Arabidopsis thaliana
CmGLK17	W box	TTGACC	1723	6	-	Arabidopsis thaliana
CmGLK18	MRE	AACCTAA	1108	7	+	Petroselinum crispum	MYB binding site involved in light responsiveness
CmGLK18	TCA-element	CCATCTTTTT	1296	9	-	Nicotiana tabacum	cis-acting element involved in salicylic acid responsiveness
CmGLK18	Unnamed__6	taTAAATATct	1666	10	-	Zea mays
CmGLK18	ARE	AAACCA	199	6	+	Zea mays	cis-acting regulatory element essential for the anaerobic induction
CmGLK18	ARE	AAACCA	515	6	+	Zea mays	cis-acting regulatory element essential for the anaerobic induction
CmGLK18	ARE	AAACCA	767	6	+	Zea mays	cis-acting regulatory element essential for the anaerobic induction
CmGLK18	TATA	TATAAAAT	810	8	+	Arabidopsis thaliana
CmGLK18	TATA	TATAAAAT	1673	8	+	Arabidopsis thaliana
CmGLK18	TATA	TATAAAAT	1874	8	+	Arabidopsis thaliana
CmGLK18	TATA-box	TATA	1	4	+	Arabidopsis thaliana	core promoter element around -30 of transcription start
CmGLK18	TATA-box	ATATAT	397	6	+	Brassica napus	core promoter element around -30 of transcription start
CmGLK18	TATA-box	TATA	398	4	+	Arabidopsis thaliana	core promoter element around -30 of transcription start
CmGLK18	TATA-box	TATAA	524	5	-	Arabidopsis thaliana	core promoter element around -30 of transcription start
CmGLK18	TATA-box	TATA	525	4	+	Arabidopsis thaliana	core promoter element around -30 of transcription start
CmGLK18	TATA-box	TATTTAAA	561	8	-	Arabidopsis thaliana	core promoter element around -30 of transcription start
CmGLK18	TATA-box	ATTATA	657	6	+	Brassica napus	core promoter element around -30 of transcription start
CmGLK18	TATA-box	TATAA	658	5	-	Arabidopsis thaliana	core promoter element around -30 of transcription start
CmGLK18	TATA-box	TATA	659	4	+	Arabidopsis thaliana	core promoter element around -30 of transcription start
CmGLK18	TATA-box	ATATAT	802	6	+	Brassica napus	core promoter element around -30 of transcription start
CmGLK18	TATA-box	TATATA	803	6	+	Arabidopsis thaliana	core promoter element around -30 of transcription start
CmGLK18	TATA-box	ATATAT	804	6	+	Brassica napus	core promoter element around -30 of transcription start
CmGLK18	TATA-box	TATA	805	4	+	Arabidopsis thaliana	core promoter element around -30 of transcription start
CmGLK18	TATA-box	ATTATA	808	6	+	Brassica napus	core promoter element around -30 of transcription start
CmGLK18	TATA-box	TATAA	809	5	-	Arabidopsis thaliana	core promoter element around -30 of transcription start
CmGLK18	TATA-box	TATA	810	4	+	Arabidopsis thaliana	core promoter element around -30 of transcription start
CmGLK18	TATA-box	taTATAAAtc	907	9	-	Arabidopsis thaliana	core promoter element around -30 of transcription start
CmGLK18	TATA-box	TATAAAT	908	7	-	Brassica juncea	core promoter element around -30 of transcription start
CmGLK18	TATA-box	TATAAA	909	6	-	Helianthus annuus	core promoter element around -30 of transcription start
CmGLK18	TATA-box	TATATAA	910	7	-	Arabidopsis thaliana	core promoter element around -30 of transcription start
CmGLK18	TATA-box	TATATA	911	6	+	Arabidopsis thaliana	core promoter element around -30 of transcription start
CmGLK18	TATA-box	ATATAA	912	6	+	Brassica oleracea	core promoter element around -30 of transcription start
CmGLK18	TATA-box	TATA	913	4	+	Arabidopsis thaliana	core promoter element around -30 of transcription start
CmGLK18	TATA-box	TACAAAA	933	7	+	Oryza sativa	core promoter element around -30 of transcription start
CmGLK18	TATA-box	TATA	1033	4	-	Arabidopsis thaliana	core promoter element around -30 of transcription start
CmGLK18	TATA-box	TACAAAA	1057	7	+	Oryza sativa	core promoter element around -30 of transcription start
CmGLK18	TATA-box	TACAAAA	1131	7	+	Oryza sativa	core promoter element around -30 of transcription start
CmGLK18	TATA-box	TATA	1344	4	-	Arabidopsis thaliana	core promoter element around -30 of transcription start
CmGLK18	TATA-box	TATA	1379	4	-	Arabidopsis thaliana	core promoter element around -30 of transcription start
CmGLK18	TATA-box	TATA	1513	4	-	Arabidopsis thaliana	core promoter element around -30 of transcription start
CmGLK18	TATA-box	ATATAT	1666	6	-	Brassica napus	core promoter element around -30 of transcription start
CmGLK18	TATA-box	TATA	1667	4	-	Arabidopsis thaliana	core promoter element around -30 of transcription start
CmGLK18	TATA-box	TATAAATA	1669	8	-	Daucus carota	core promoter element around -30 of transcription start
CmGLK18	TATA-box	TATAAAT	1670	7	-	Brassica juncea	core promoter element around -30 of transcription start
CmGLK18	TATA-box	TATAAA	1671	6	-	Helianthus annuus	core promoter element around -30 of transcription start
CmGLK18	TATA-box	TATAA	1672	5	-	Arabidopsis thaliana	core promoter element around -30 of transcription start
CmGLK18	TATA-box	TATA	1673	4	-	Arabidopsis thaliana	core promoter element around -30 of transcription start
CmGLK18	TATA-box	ATATAA	1873	6	+	Brassica oleracea	core promoter element around -30 of transcription start
CmGLK18	TATA-box	TATA	1874	4	-	Arabidopsis thaliana	core promoter element around -30 of transcription start
CmGLK18	LTR	CCGAAA	980	6	+	Hordeum vulgare	cis-acting element involved in low-temperature responsiveness
CmGLK18	LTR	CCGAAA	1141	6	+	Hordeum vulgare	cis-acting element involved in low-temperature responsiveness
CmGLK18	MYB-like sequence	TAACCA	264	6	+	Arabidopsis thaliana
CmGLK18	MYB-like sequence	TAACCA	543	6	+	Arabidopsis thaliana
CmGLK18	MYB-like sequence	TAACCA	1639	6	-	Arabidopsis thaliana
CmGLK18	MYB-like sequence	TAACCA	1658	6	-	Arabidopsis thaliana
CmGLK18	MYB-like sequence	TAACCA	1705	6	-	Arabidopsis thaliana
CmGLK18	Myb-binding site	CAACAG	944	6	+	Nicotiana tabacum
CmGLK18	STRE	AGGGG	1605	5	-	Arabidopsis thaliana
CmGLK18	STRE	AGGGG	1892	5	+	Arabidopsis thaliana
CmGLK18	MYB	TAACCA	264	6	+	Arabidopsis thaliana
CmGLK18	MYB	TAACCA	543	6	+	Arabidopsis thaliana
CmGLK18	MYB	CAACAG	944	6	+	Arabidopsis thaliana
CmGLK18	MYB	TAACCA	1639	6	-	Arabidopsis thaliana
CmGLK18	MYB	TAACCA	1658	6	-	Arabidopsis thaliana
CmGLK18	MYB	TAACCA	1705	6	-	Arabidopsis thaliana
CmGLK18	MYB	CAACCA	1769	6	+	Arabidopsis thaliana
CmGLK18	ERE	ATTTTAAA	559	8	+	Nicotiana glutinos
CmGLK18	ERE	ATTTTAAA	1524	8	+	Nicotiana glutinos
CmGLK18	CAAT-box	CAAAT	15	5	+	Pisum sativum	common cis-acting element in promoter and enhancer regions
CmGLK18	CAAT-box	CAAT	18	4	-	Nicotiana glutinosa
CmGLK18	CAAT-box	CAAAT	94	5	+	Pisum sativum	common cis-acting element in promoter and enhancer regions
CmGLK18	CAAT-box	CAAT	106	4	+	Nicotiana glutinosa
CmGLK18	CAAT-box	CAAAT	182	5	+	Pisum sativum	common cis-acting element in promoter and enhancer regions
CmGLK18	CAAT-box	CAAT	185	4	-	Nicotiana glutinosa
CmGLK18	CAAT-box	CCAAT	191	5	+	Arabidopsis thaliana	common cis-acting element in promoter and enhancer regions
CmGLK18	CAAT-box	CAAT	192	4	+	Nicotiana glutinosa
CmGLK18	CAAT-box	CCAAT	267	5	+	Arabidopsis thaliana	common cis-acting element in promoter and enhancer regions
CmGLK18	CAAT-box	CAAT	268	4	+	Nicotiana glutinosa
CmGLK18	CAAT-box	CAAT	278	4	+	Nicotiana glutinosa
CmGLK18	CAAT-box	CAAAT	292	5	-	Pisum sativum	common cis-acting element in promoter and enhancer regions
CmGLK18	CAAT-box	CCAAT	427	5	-	Arabidopsis thaliana	common cis-acting element in promoter and enhancer regions
CmGLK18	CAAT-box	CAAT	491	4	+	Nicotiana glutinosa
CmGLK18	CAAT-box	CAAT	506	4	-	Nicotiana glutinosa
CmGLK18	CAAT-box	CAAT	557	4	+	Nicotiana glutinosa
CmGLK18	CAAT-box	CAAAT	572	5	+	Pisum sativum	common cis-acting element in promoter and enhancer regions
CmGLK18	CAAT-box	CAAT	607	4	+	Nicotiana glutinosa
CmGLK18	CAAT-box	CAAT	649	4	+	Nicotiana glutinosa
CmGLK18	CAAT-box	CAAT	692	4	+	Nicotiana glutinosa
CmGLK18	CAAT-box	CAAT	729	4	+	Nicotiana glutinosa
CmGLK18	CAAT-box	CAAAT	758	5	+	Pisum sativum	common cis-acting element in promoter and enhancer regions
CmGLK18	CAAT-box	CAAT	761	4	-	Nicotiana glutinosa
CmGLK18	CAAT-box	CAAAT	816	5	-	Pisum sativum	common cis-acting element in promoter and enhancer regions
CmGLK18	CAAT-box	CAAT	868	4	-	Nicotiana glutinosa
CmGLK18	CAAT-box	CAAT	960	4	+	Nicotiana glutinosa
CmGLK18	CAAT-box	CAAT	986	4	-	Nicotiana glutinosa
CmGLK18	CAAT-box	CAAT	1030	4	+	Nicotiana glutinosa
CmGLK18	CAAT-box	CAAT	1159	4	-	Nicotiana glutinosa
CmGLK18	CAAT-box	CCAAT	1241	5	-	Arabidopsis thaliana	common cis-acting element in promoter and enhancer regions
CmGLK18	CAAT-box	CAAT	1306	4	-	Nicotiana glutinosa
CmGLK18	CAAT-box	CAAT	1317	4	-	Nicotiana glutinosa
CmGLK18	CAAT-box	CAAT	1352	4	-	Nicotiana glutinosa
CmGLK18	CAAT-box	CAAT	1370	4	-	Nicotiana glutinosa
CmGLK18	CAAT-box	CAAT	1501	4	+	Nicotiana glutinosa
CmGLK18	CAAT-box	CAAAT	1516	5	-	Pisum sativum	common cis-acting element in promoter and enhancer regions
CmGLK18	CAAT-box	CAAT	1554	4	+	Nicotiana glutinosa
CmGLK18	CAAT-box	CAAAT	1581	5	-	Pisum sativum	common cis-acting element in promoter and enhancer regions
CmGLK18	CAAT-box	CAAT	1599	4	+	Nicotiana glutinosa
CmGLK18	CAAT-box	CCAAT	1656	5	-	Arabidopsis thaliana	common cis-acting element in promoter and enhancer regions
CmGLK18	CAAT-box	CAAAT	1689	5	+	Pisum sativum	common cis-acting element in promoter and enhancer regions
CmGLK18	CAAT-box	CCAAT	1721	5	-	Arabidopsis thaliana	common cis-acting element in promoter and enhancer regions
CmGLK18	CAAT-box	CAAAT	1780	5	-	Pisum sativum	common cis-acting element in promoter and enhancer regions
CmGLK18	CAAT-box	CCAAT	1786	5	+	Arabidopsis thaliana	common cis-acting element in promoter and enhancer regions
CmGLK18	CAAT-box	CAAT	1787	4	+	Nicotiana glutinosa
CmGLK18	CAAT-box	CCAAT	1791	5	-	Arabidopsis thaliana	common cis-acting element in promoter and enhancer regions
CmGLK18	CAAT-box	CAAAT	1799	5	-	Pisum sativum	common cis-acting element in promoter and enhancer regions
CmGLK18	CAAT-box	CAAAT	1841	5	+	Pisum sativum	common cis-acting element in promoter and enhancer regions
CmGLK18	CAAT-box	CCAAT	1897	5	-	Arabidopsis thaliana	common cis-acting element in promoter and enhancer regions
CmGLK18	P-box	CCTTTTG	1729	7	-	Oryza sativa	gibberellin-responsive element
CmGLK18	MYB recognition site	CCGTTG	1069	6	+	Arabidopsis thaliana
CmGLK18	GA-motif	ATAGATAA	1394	8	+	Arabidopsis thaliana	part of a light responsive element
CmGLK18	AAGAA-motif	GAAAGAA	467	7	+	Avena sativa
CmGLK18	AAGAA-motif	gGTAAAGAAA	677	9	+	Avena sativa
CmGLK18	AAGAA-motif	GAAAGAA	679	7	+	Avena sativa
CmGLK18	AAGAA-motif	GAAAGAA	1867	7	+	Avena sativa
CmGLK18	CAT-box	GCCACT	1190	6	-	Arabidopsis thaliana	cis-acting regulatory element related to meristem expression
CmGLK18	TCCC-motif	TCTCCCT	388	7	-	Spinacia oleracea	part of a light responsive element
CmGLK18	TCCC-motif	TCTCCCT	1227	7	-	Spinacia oleracea	part of a light responsive element
CmGLK18	CCAAT-box	CAACGG	1069	6	-	Hordeum vulgare	MYBHv1 binding site
CmGLK18	TCT-motif	TCTTAC	146	6	-	Arabidopsis thaliana	part of a light responsive element
CmGLK18	WUN-motif	AAATTTCCT	287	9	-	Brassica oleracea	wound-responsive element
CmGLK18	WUN-motif	TTATTACAT	1077	9	-	Nicotiana glutinosa
CmGLK18	Unnamed__4	CTCC	390	4	-	Petroselinum hortense
CmGLK18	Unnamed__4	CTCC	452	4	+	Petroselinum hortense
CmGLK18	Unnamed__4	CTCC	590	4	-	Petroselinum hortense
CmGLK18	Unnamed__4	CTCC	640	4	-	Petroselinum hortense
CmGLK18	Unnamed__4	CTCC	702	4	-	Petroselinum hortense
CmGLK18	Unnamed__4	CTCC	833	4	-	Petroselinum hortense
CmGLK18	Unnamed__4	CTCC	1208	4	-	Petroselinum hortense
CmGLK18	Unnamed__4	CTCC	1229	4	-	Petroselinum hortense
CmGLK18	Unnamed__4	CTCC	1235	4	-	Petroselinum hortense
CmGLK18	Unnamed__4	CTCC	1340	4	-	Petroselinum hortense
CmGLK18	Unnamed__4	CTCC	1361	4	-	Petroselinum hortense
CmGLK18	Unnamed__4	CTCC	1890	4	-	Petroselinum hortense
CmGLK18	Unnamed__4	CTCC	1901	4	-	Petroselinum hortense
CmGLK18	Unnamed__4	CTCC	1951	4	-	Petroselinum hortense
CmGLK18	WRE3	CCACCT	1757	6	-	Pisum sativum
CmGLK18	AT~TATA-box	TATATA	803	6	+	Arabidopsis thaliana
CmGLK18	AT~TATA-box	TATATAAA	909	8	-	Arabidopsis thaliana
CmGLK18	AT~TATA-box	TATATA	911	6	+	Arabidopsis thaliana
CmGLK18	TC-rich repeats	GTTTTCTTAC	679	9	-	Nicotiana tabacum	cis-acting element involved in defense and stress responsiveness
CmGLK18	TC-rich repeats	ATTCTCTAAC	1322	9	-	Nicotiana tabacum	cis-acting element involved in defense and stress responsiveness
CmGLK18	TC-rich repeats	ATTCTCTAAC	1535	9	+	Nicotiana tabacum	cis-acting element involved in defense and stress responsiveness
CmGLK18	GT1-motif	GGTTAA	1706	6	+	Arabidopsis thaliana	light responsive element
CmGLK18	I-box	cCATATCCAAT	1148	10	+	Flaveria trinervia	part of a light responsive element
CmGLK18	GARE-motif	TCTGTTG	944	7	-	Brassica oleracea	gibberellin-responsive element
CmGLK18	W box	TTGACC	1746	6	-	Arabidopsis thaliana
CmGLK18	Myb	TAACTG	124	6	-	Arabidopsis thaliana
CmGLK18	Myb	TAACTG	787	6	-	Arabidopsis thaliana
CmGLK18	ACA-motif	AATCACAACCATA	1764	12	+	Arabidopsis thaliana	part of gapA in (gapA-CMA1) involved with light responsiveness
CmGLK18		motif_sequence	155	4	+	organism	short_function
CmGLK18		motif_sequence	157	4	-	organism	short_function
CmGLK18		motif_sequence	233	4	-	organism	short_function
CmGLK18		motif_sequence	321	4	+	organism	short_function
CmGLK18		motif_sequence	359	4	+	organism	short_function
CmGLK18		motif_sequence	390	4	-	organism	short_function
CmGLK18		motif_sequence	672	4	-	organism	short_function
CmGLK18		motif_sequence	846	4	-	organism	short_function
CmGLK18		motif_sequence	955	4	+	organism	short_function
CmGLK18		motif_sequence	1229	4	-	organism	short_function
CmGLK18		motif_sequence	1235	4	-	organism	short_function
CmGLK18		motif_sequence	1281	4	+	organism	short_function
CmGLK18		motif_sequence	1373	4	-	organism	short_function
CmGLK18		motif_sequence	1633	4	-	organism	short_function
CmGLK19	CCGTCC motif	CCGTCC	1860	6	+	Nicotiana tabacum
CmGLK19	GA-motif	ATAGATAA	1235	8	-	Arabidopsis thaliana	part of a light responsive element
CmGLK19	ERE	ATTTTAAA	966	8	+	Nicotiana glutinos
CmGLK19	CAAT-box	CAAT	9	4	+	Nicotiana glutinosa
CmGLK19	CAAT-box	CAAAT	11	5	-	Pisum sativum	common cis-acting element in promoter and enhancer regions
CmGLK19	CAAT-box	CAAAT	97	5	-	Pisum sativum	common cis-acting element in promoter and enhancer regions
CmGLK19	CAAT-box	CAAT	148	4	+	Nicotiana glutinosa
CmGLK19	CAAT-box	CAAAT	237	5	+	Pisum sativum	common cis-acting element in promoter and enhancer regions
CmGLK19	CAAT-box	CAAT	275	4	+	Nicotiana glutinosa
CmGLK19	CAAT-box	CAAT	347	4	+	Nicotiana glutinosa
CmGLK19	CAAT-box	CAAT	425	4	+	Nicotiana glutinosa
CmGLK19	CAAT-box	CAACCAACTCC	686	10	-	Arabidopsis thaliana	common cis-acting element in promoter and enhancer regions
CmGLK19	CAAT-box	CAAT	693	4	-	Nicotiana glutinosa
CmGLK19	CAAT-box	AGCTCAATTTCA	725	11	+	Daucus carota	common cis-acting element in promoter and enhancer regions
CmGLK19	CAAT-box	CAAT	729	4	+	Nicotiana glutinosa
CmGLK19	CAAT-box	CAAAT	816	5	+	Pisum sativum	common cis-acting element in promoter and enhancer regions
CmGLK19	CAAT-box	CAAT	833	4	-	Nicotiana glutinosa
CmGLK19	CAAT-box	CAAT	865	4	-	Nicotiana glutinosa
CmGLK19	CAAT-box	CAAT	873	4	-	Nicotiana glutinosa
CmGLK19	CAAT-box	CAAAT	893	5	+	Pisum sativum	common cis-acting element in promoter and enhancer regions
CmGLK19	CAAT-box	CAAT	993	4	-	Nicotiana glutinosa
CmGLK19	CAAT-box	CCAAT	1002	5	+	Arabidopsis thaliana	common cis-acting element in promoter and enhancer regions
CmGLK19	CAAT-box	CAAT	1003	4	+	Nicotiana glutinosa
CmGLK19	CAAT-box	CAAT	1012	4	-	Nicotiana glutinosa
CmGLK19	CAAT-box	CAAT	1016	4	-	Nicotiana glutinosa
CmGLK19	CAAT-box	CAAT	1021	4	-	Nicotiana glutinosa
CmGLK19	CAAT-box	CAAAT	1134	5	-	Pisum sativum	common cis-acting element in promoter and enhancer regions
CmGLK19	CAAT-box	CAAT	1299	4	-	Nicotiana glutinosa
CmGLK19	CAAT-box	CAAAT	1416	5	-	Pisum sativum	common cis-acting element in promoter and enhancer regions
CmGLK19	CAAT-box	CAAAT	1471	5	+	Pisum sativum	common cis-acting element in promoter and enhancer regions
CmGLK19	CAAT-box	CAAAT	1631	5	+	Pisum sativum	common cis-acting element in promoter and enhancer regions
CmGLK19	CAAT-box	CAAAT	1646	5	+	Pisum sativum	common cis-acting element in promoter and enhancer regions
CmGLK19	CAAT-box	CAAT	1707	4	+	Nicotiana glutinosa
CmGLK19	CAAT-box	CAAT	1890	4	+	Nicotiana glutinosa
CmGLK19	MYB	CAACCA	1168	6	+	Arabidopsis thaliana
CmGLK19	ARE	AAACCA	233	6	+	Zea mays	cis-acting regulatory element essential for the anaerobic induction
CmGLK19	ARE	AAACCA	1042	6	-	Zea mays	cis-acting regulatory element essential for the anaerobic induction
CmGLK19	TATA-box	ATTATA	126	6	+	Brassica napus	core promoter element around -30 of transcription start
CmGLK19	TATA-box	TATAA	127	5	-	Arabidopsis thaliana	core promoter element around -30 of transcription start
CmGLK19	TATA-box	TATA	128	4	+	Arabidopsis thaliana	core promoter element around -30 of transcription start
CmGLK19	TATA-box	TATAAATA	130	8	-	Daucus carota	core promoter element around -30 of transcription start
CmGLK19	TATA-box	TATAAAT	131	7	-	Brassica juncea	core promoter element around -30 of transcription start
CmGLK19	TATA-box	TATAAA	132	6	-	Helianthus annuus	core promoter element around -30 of transcription start
CmGLK19	TATA-box	TATAA	133	5	-	Arabidopsis thaliana	core promoter element around -30 of transcription start
CmGLK19	TATA-box	TATA	134	4	+	Arabidopsis thaliana	core promoter element around -30 of transcription start
CmGLK19	TATA-box	TATA	155	4	+	Arabidopsis thaliana	core promoter element around -30 of transcription start
CmGLK19	TATA-box	TATTTAAA	174	8	-	Arabidopsis thaliana	core promoter element around -30 of transcription start
CmGLK19	TATA-box	ATTATA	220	6	+	Brassica napus	core promoter element around -30 of transcription start
CmGLK19	TATA-box	TATAA	221	5	-	Arabidopsis thaliana	core promoter element around -30 of transcription start
CmGLK19	TATA-box	TATA	222	4	+	Arabidopsis thaliana	core promoter element around -30 of transcription start
CmGLK19	TATA-box	TATA	278	4	+	Arabidopsis thaliana	core promoter element around -30 of transcription start
CmGLK19	TATA-box	TACAAAA	280	7	+	Oryza sativa	core promoter element around -30 of transcription start
CmGLK19	TATA-box	ATTATA	324	6	+	Brassica napus	core promoter element around -30 of transcription start
CmGLK19	TATA-box	TATAA	325	5	-	Arabidopsis thaliana	core promoter element around -30 of transcription start
CmGLK19	TATA-box	TATA	326	4	+	Arabidopsis thaliana	core promoter element around -30 of transcription start
CmGLK19	TATA-box	taTATAAAg	330	9	-	Lycopersicon esculentum	core promoter element around -30 of transcription start
CmGLK19	TATA-box	TATAAA	331	6	-	Helianthus annuus	core promoter element around -30 of transcription start
CmGLK19	TATA-box	TATATAA	332	7	-	Arabidopsis thaliana	core promoter element around -30 of transcription start
CmGLK19	TATA-box	TATATA	333	6	+	Arabidopsis thaliana	core promoter element around -30 of transcription start
CmGLK19	TATA-box	ATATAT	334	6	+	Brassica napus	core promoter element around -30 of transcription start
CmGLK19	TATA-box	TATA	335	4	+	Arabidopsis thaliana	core promoter element around -30 of transcription start
CmGLK19	TATA-box	TACAAAA	364	7	+	Oryza sativa	core promoter element around -30 of transcription start
CmGLK19	TATA-box	ATATAT	451	6	+	Brassica napus	core promoter element around -30 of transcription start
CmGLK19	TATA-box	TATA	452	4	+	Arabidopsis thaliana	core promoter element around -30 of transcription start
CmGLK19	TATA-box	TATA	578	4	+	Arabidopsis thaliana	core promoter element around -30 of transcription start
CmGLK19	TATA-box	TATA	627	4	+	Arabidopsis thaliana	core promoter element around -30 of transcription start
CmGLK19	TATA-box	ATTATA	630	6	+	Brassica napus	core promoter element around -30 of transcription start
CmGLK19	TATA-box	TATATAA	631	7	-	Arabidopsis thaliana	core promoter element around -30 of transcription start
CmGLK19	TATA-box	TATATA	632	6	+	Arabidopsis thaliana	core promoter element around -30 of transcription start
CmGLK19	TATA-box	ATATAT	633	6	+	Brassica napus	core promoter element around -30 of transcription start
CmGLK19	TATA-box	TATATA	634	6	+	Arabidopsis thaliana	core promoter element around -30 of transcription start
CmGLK19	TATA-box	ATATAT	635	6	+	Brassica napus	core promoter element around -30 of transcription start
CmGLK19	TATA-box	TATA	636	4	+	Arabidopsis thaliana	core promoter element around -30 of transcription start
CmGLK19	TATA-box	TATAA	670	5	-	Arabidopsis thaliana	core promoter element around -30 of transcription start
CmGLK19	TATA-box	TATA	671	4	+	Arabidopsis thaliana	core promoter element around -30 of transcription start
CmGLK19	TATA-box	TATACA	835	6	-	Helianthus annuus	core promoter element around -30 of transcription start
CmGLK19	TATA-box	TATA	837	4	+	Arabidopsis thaliana	core promoter element around -30 of transcription start
CmGLK19	TATA-box	ATATAA	842	6	+	Brassica oleracea	core promoter element around -30 of transcription start
CmGLK19	TATA-box	TATA	843	4	+	Arabidopsis thaliana	core promoter element around -30 of transcription start
CmGLK19	TATA-box	ATATAT	869	6	+	Brassica napus	core promoter element around -30 of transcription start
CmGLK19	TATA-box	TATA	870	4	+	Arabidopsis thaliana	core promoter element around -30 of transcription start
CmGLK19	TATA-box	ATATAT	962	6	+	Brassica napus	core promoter element around -30 of transcription start
CmGLK19	TATA-box	TATA	963	4	+	Arabidopsis thaliana	core promoter element around -30 of transcription start
CmGLK19	TATA-box	TACAAAA	1142	7	+	Oryza sativa	core promoter element around -30 of transcription start
CmGLK19	TATA-box	TATA	1219	4	-	Arabidopsis thaliana	core promoter element around -30 of transcription start
CmGLK19	TATA-box	TATA	1240	4	-	Arabidopsis thaliana	core promoter element around -30 of transcription start
CmGLK19	TATA-box	TACAAAA	1432	7	-	Oryza sativa	core promoter element around -30 of transcription start
CmGLK19	TATA-box	ATTATA	1453	6	+	Brassica napus	core promoter element around -30 of transcription start
CmGLK19	TATA-box	TATAA	1454	5	-	Arabidopsis thaliana	core promoter element around -30 of transcription start
CmGLK19	TATA-box	TATA	1455	4	-	Arabidopsis thaliana	core promoter element around -30 of transcription start
CmGLK19	TATA-box	taTATAAAtc	1557	9	-	Arabidopsis thaliana	core promoter element around -30 of transcription start
CmGLK19	TATA-box	TATAAAA	1558	7	-	Pisum sativum	core promoter element around -30 of transcription start
CmGLK19	TATA-box	TATAAA	1559	6	-	Helianthus annuus	core promoter element around -30 of transcription start
CmGLK19	TATA-box	TATATAA	1560	7	-	Arabidopsis thaliana	core promoter element around -30 of transcription start
CmGLK19	TATA-box	TATATA	1561	6	-	Arabidopsis thaliana	core promoter element around -30 of transcription start
CmGLK19	TATA-box	ATATAA	1562	6	+	Brassica oleracea	core promoter element around -30 of transcription start
CmGLK19	TATA-box	TATA	1563	4	-	Arabidopsis thaliana	core promoter element around -30 of transcription start
CmGLK19	TATA-box	TATAAAT	1649	7	-	Brassica juncea	core promoter element around -30 of transcription start
CmGLK19	TATA-box	TATAAA	1650	6	-	Helianthus annuus	core promoter element around -30 of transcription start
CmGLK19	TATA-box	TATAA	1651	5	-	Arabidopsis thaliana	core promoter element around -30 of transcription start
CmGLK19	TATA-box	TATA	1652	4	-	Arabidopsis thaliana	core promoter element around -30 of transcription start
CmGLK19	TATA-box	ATATAT	1715	6	-	Brassica napus	core promoter element around -30 of transcription start
CmGLK19	TATA-box	TATA	1716	4	-	Arabidopsis thaliana	core promoter element around -30 of transcription start
CmGLK19	TATA-box	TATA	1748	4	-	Arabidopsis thaliana	core promoter element around -30 of transcription start
CmGLK19	TATA-box	TATACA	1847	6	-	Helianthus annuus	core promoter element around -30 of transcription start
CmGLK19	TATA-box	TATA	1849	4	-	Arabidopsis thaliana	core promoter element around -30 of transcription start
CmGLK19	TATA-box	TACAAAA	1937	7	-	Oryza sativa	core promoter element around -30 of transcription start
CmGLK19	TATA-box	TACAAAA	1988	7	+	Oryza sativa	core promoter element around -30 of transcription start
CmGLK19	LTR	CCGAAA	1839	6	+	Hordeum vulgare	cis-acting element involved in low-temperature responsiveness
CmGLK19	Unnamed__6	taTAAATATct	1652	10	+	Zea mays
CmGLK19	Unnamed__6	taTAAATATct	1797	10	-	Zea mays
CmGLK19	Unnamed__6	taTAAATATct	1849	10	+	Zea mays
CmGLK19	Myc	TCTCTTA	200	7	+	Arabidopsis thaliana
CmGLK19	Myc	TCTCTTA	1904	7	+	Arabidopsis thaliana
CmGLK19	O2-site	GATGATGTGG	1519	9	-	Zea mays	cis-acting regulatory element involved in zein metabolism regulation
CmGLK19	Box 4	ATTAAT	434	6	+	Petroselinum crispum	part of a conserved DNA module involved in light responsiveness
CmGLK19	Box 4	ATTAAT	1439	6	-	Petroselinum crispum	part of a conserved DNA module involved in light responsiveness
CmGLK19	A-box	CCGTCC	1860	6	+	Petroselinum crispum	cis-acting regulatory element
CmGLK19	TGA-element	AACGAC	225	6	+	Brassica oleracea	auxin-responsive element
CmGLK19	TGA-element	AACGAC	1615	6	+	Brassica oleracea	auxin-responsive element
CmGLK19		motif_sequence	33	4	-	organism	short_function
CmGLK19		motif_sequence	530	4	+	organism	short_function
CmGLK19		motif_sequence	776	4	+	organism	short_function
CmGLK19		motif_sequence	799	4	+	organism	short_function
CmGLK19		motif_sequence	1055	4	+	organism	short_function
CmGLK19		motif_sequence	1291	4	+	organism	short_function
CmGLK19		motif_sequence	1528	4	+	organism	short_function
CmGLK19		motif_sequence	1795	4	-	organism	short_function
CmGLK19		motif_sequence	1883	4	+	organism	short_function
CmGLK19	ABRE	ACGTG	49	5	+	Arabidopsis thaliana	cis-acting element involved in the abscisic acid responsiveness
CmGLK19	Unnamed__1	CGTGG	676	5	-	Zea mays
CmGLK19	CCGTCC-box	CCGTCC	1860	6	+	Petroselinum hortense
CmGLK19	TC-rich repeats	ATTCTCTAAC	746	9	+	Nicotiana tabacum	cis-acting element involved in defense and stress responsiveness
CmGLK19	TC-rich repeats	GTTTTCTTAC	1362	9	-	Nicotiana tabacum	cis-acting element involved in defense and stress responsiveness
CmGLK19	GT1-motif	GGTTAA	1086	6	-	Arabidopsis thaliana	light responsive element
CmGLK19	HD-Zip 3	GTAAT(G/C)ATTAC	1244	9.5	-	Arabidopsis thaliana	protein binding site
CmGLK19	AT~TATA-box	TATATAAA	331	8	-	Arabidopsis thaliana
CmGLK19	AT~TATA-box	TATATA	333	6	+	Arabidopsis thaliana
CmGLK19	AT~TATA-box	TATATA	632	6	+	Arabidopsis thaliana
CmGLK19	AT~TATA-box	TATATA	634	6	+	Arabidopsis thaliana
CmGLK19	AT~TATA-box	TATATAAA	1559	8	-	Arabidopsis thaliana
CmGLK19	AT~TATA-box	TATATA	1561	6	-	Arabidopsis thaliana
CmGLK19	chs-CMA1a	TTACTTAA	654	8	-	Daucus carota	part of a light responsive element
CmGLK19	G-box	CACGTC	48	6	-	Zea mays	cis-acting regulatory element involved in light responsiveness
CmGLK19	AE-box	AGAAACTT	823	8	-	Arabidopsis thaliana	part of a module for light response
CmGLK19	Unnamed__4	CTCC	45	4	-	Petroselinum hortense
CmGLK19	Unnamed__4	CTCC	69	4	-	Petroselinum hortense
CmGLK19	Unnamed__4	CTCC	686	4	-	Petroselinum hortense
CmGLK19	Unnamed__4	CTCC	714	4	+	Petroselinum hortense
CmGLK19	Unnamed__4	CTCC	717	4	+	Petroselinum hortense
CmGLK19	Unnamed__4	CTCC	778	4	+	Petroselinum hortense
CmGLK19	Unnamed__4	CTCC	1899	4	+	Petroselinum hortense
CmGLK2	CARE	CAACTCCC	647	8	+	Oryza sativa
CmGLK2	CCGTCC motif	CCGTCC	1345	6	+	Nicotiana tabacum
CmGLK2	Unnamed__2	AACCTAACCT	1640	9	-	Petroselinum hortense
CmGLK2	WUN-motif	CAATTACAT	1839	9	-	Nicotiana glutinosa
CmGLK2	GATA-motif	GATAGGA	184	7	-	Arabidopsis thaliana	part of a light responsive element
CmGLK2	GA-motif	ATAGATAA	1032	8	+	Arabidopsis thaliana	part of a light responsive element
CmGLK2	Unnamed__16	GCTGCCCGTC	558	9	-	Zea mays
CmGLK2	AAGAA-motif	gGTAAAGAAA	922	9	-	Avena sativa
CmGLK2	AAGAA-motif	GAAAGAA	967	7	-	Avena sativa
CmGLK2	TCA	TCATCTTCAT	628	9	-	Pisum sativum
CmGLK2	CAAT-box	CAAT	27	4	-	Nicotiana glutinosa
CmGLK2	CAAT-box	CCAAT	68	5	-	Arabidopsis thaliana	common cis-acting element in promoter and enhancer regions
CmGLK2	CAAT-box	CAAAT	168	5	-	Pisum sativum	common cis-acting element in promoter and enhancer regions
CmGLK2	CAAT-box	CAAT	251	4	-	Nicotiana glutinosa
CmGLK2	CAAT-box	CAAAT	290	5	+	Pisum sativum	common cis-acting element in promoter and enhancer regions
CmGLK2	CAAT-box	CAAAT	351	5	-	Pisum sativum	common cis-acting element in promoter and enhancer regions
CmGLK2	CAAT-box	CAAT	430	4	+	Nicotiana glutinosa
CmGLK2	CAAT-box	CCAAT	596	5	-	Arabidopsis thaliana	common cis-acting element in promoter and enhancer regions
CmGLK2	CAAT-box	CAAT	664	4	+	Nicotiana glutinosa
CmGLK2	CAAT-box	CAAAT	702	5	-	Pisum sativum	common cis-acting element in promoter and enhancer regions
CmGLK2	CAAT-box	CAAAT	799	5	-	Pisum sativum	common cis-acting element in promoter and enhancer regions
CmGLK2	CAAT-box	CAAT	845	4	+	Nicotiana glutinosa
CmGLK2	CAAT-box	CAAAT	1003	5	-	Pisum sativum	common cis-acting element in promoter and enhancer regions
CmGLK2	CAAT-box	CCAAT	1019	5	+	Arabidopsis thaliana	common cis-acting element in promoter and enhancer regions
CmGLK2	CAAT-box	CAAT	1020	4	+	Nicotiana glutinosa
CmGLK2	CAAT-box	CAAAT	1026	5	+	Pisum sativum	common cis-acting element in promoter and enhancer regions
CmGLK2	CAAT-box	CCAAT	1083	5	+	Arabidopsis thaliana	common cis-acting element in promoter and enhancer regions
CmGLK2	CAAT-box	CAAT	1084	4	+	Nicotiana glutinosa
CmGLK2	CAAT-box	CCAAT	1106	5	+	Arabidopsis thaliana	common cis-acting element in promoter and enhancer regions
CmGLK2	CAAT-box	CAAT	1107	4	+	Nicotiana glutinosa
CmGLK2	CAAT-box	CAAT	1111	4	+	Nicotiana glutinosa
CmGLK2	CAAT-box	CAAT	1144	4	+	Nicotiana glutinosa
CmGLK2	CAAT-box	CCCAATTT	1168	8	-	Arabidopsis thaliana	common cis-acting element in promoter and enhancer regions
CmGLK2	CAAT-box	CCAAT	1170	5	-	Arabidopsis thaliana	common cis-acting element in promoter and enhancer regions
CmGLK2	CAAT-box	CAAAT	1198	5	+	Pisum sativum	common cis-acting element in promoter and enhancer regions
CmGLK2	CAAT-box	CAAT	1250	4	-	Nicotiana glutinosa
CmGLK2	CAAT-box	CAAT	1255	4	+	Nicotiana glutinosa
CmGLK2	CAAT-box	CCAAT	1257	5	-	Arabidopsis thaliana	common cis-acting element in promoter and enhancer regions
CmGLK2	CAAT-box	CCAAT	1357	5	+	Arabidopsis thaliana	common cis-acting element in promoter and enhancer regions
CmGLK2	CAAT-box	CAAT	1358	4	+	Nicotiana glutinosa
CmGLK2	CAAT-box	CAAT	1367	4	+	Nicotiana glutinosa
CmGLK2	CAAT-box	CAAAT	1513	5	+	Pisum sativum	common cis-acting element in promoter and enhancer regions
CmGLK2	CAAT-box	CAAAT	1537	5	-	Pisum sativum	common cis-acting element in promoter and enhancer regions
CmGLK2	CAAT-box	CCCAATTT	1573	8	+	Arabidopsis thaliana	common cis-acting element in promoter and enhancer regions
CmGLK2	CAAT-box	CCAAT	1574	5	+	Arabidopsis thaliana	common cis-acting element in promoter and enhancer regions
CmGLK2	CAAT-box	CAAT	1575	4	+	Nicotiana glutinosa
CmGLK2	CAAT-box	CAAAT	1651	5	+	Pisum sativum	common cis-acting element in promoter and enhancer regions
CmGLK2	CAAT-box	CAAT	1717	4	-	Nicotiana glutinosa
CmGLK2	CAAT-box	CCAAT	1785	5	+	Arabidopsis thaliana	common cis-acting element in promoter and enhancer regions
CmGLK2	CAAT-box	CAAT	1786	4	+	Nicotiana glutinosa
CmGLK2	CAAT-box	CAAAT	1797	5	-	Pisum sativum	common cis-acting element in promoter and enhancer regions
CmGLK2	CAAT-box	CAAT	1820	4	-	Nicotiana glutinosa
CmGLK2	CAAT-box	CAAAT	1825	5	+	Pisum sativum	common cis-acting element in promoter and enhancer regions
CmGLK2	CAAT-box	CAAT	1844	4	-	Nicotiana glutinosa
CmGLK2	CAAT-box	CAAAT	1863	5	-	Pisum sativum	common cis-acting element in promoter and enhancer regions
CmGLK2	CAAT-box	CAAAT	1889	5	-	Pisum sativum	common cis-acting element in promoter and enhancer regions
[truncated: 7,059 more rows]

## Sheet: Table S4
Table S4 CmGLK family member FPKM values
ID	Root	Middle stem	Upside stem	Shoot apex	Young leaves	12th leaves	Tendril	Anther male flower	Anther female flower	Petal female flower	Stigma female flower	Ovary DAF4	Fruit flesh DAF50
CmGLK1	27.444	39.7775	15.9229	5.37419	8.0064	6.37529	12.3192	15.6913	8.85414	9.40771	16.0887	12.0133	38.1442
CmGLK4	41.3636	32.6034	21.8099	23.5392	20.1988	21.7886	28.4359	43.6672	23.544	29.9071	47.3261	25.4882	17.1649
CmGLK5	14.3075	6.01203	6.22335	12.8217	7.68223	4.10155	6.07768	27.6909	2.39236	3.34067	11.802	9.55136	2.93031
CmGLK6	11.2448	13.5585	9.04221	2.09368	3.8934	1.99216	10.2909	9.91048	8.24435	13.4495	10.9009	8.02591	8.01321
CmGLK7	0	0	0	0	0	0	0	0.283531	1.23303	0	0	0	0
CmGLK8	24.0857	11.8391	2.51404	1.22902	1.67461	4.43034	1.06399	0.556567	0.201719	0	2.76583	1.78691	0.651855
CmGLK10	69.9889	49.8875	9.9118	3.24187	3.24928	2.82815	8.17653	5.70156	5.63713	1.4128	1.44891	3.046	1.02875
CmGLK11	50.2415	183.309	83.747	14.8361	3.74053	0.140571	9.65534	2.02698	5.41762	13.3166	76.0535	218.414	274.093
CmGLK12	17.2811	14.1127	9.75878	5.96024	3.26322	3.15279	14.4204	7.7451	3.13731	2.77099	1.84198	6.97996	0.899159
CmGLK13	0	0	0	2.07449	5.60953	10.4443	3.16088	0	0.100836	0	0	0	0
CmGLK14	22.6654	27.2153	18.5196	20.5211	25.0819	27.9127	25.1005	27.2319	17.0796	20.194	25.0319	18.4859	7.14568
CmGLK15	2.67052	3.67353	5.9526	4.90862	3.98594	0.606197	6.16768	3.43311	6.00866	4.73783	2.16874	6.29388	0
CmGLK17	18.5558	34.6262	9.37617	1.45883	1.60709	15.7245	18.0637	23.449	11.6863	13.7153	18.7793	3.48215	21.1257
CmGLK18	1.23094	6.70127	5.52463	1.70282	3.10887	10.7324	16.155	0.140923	0.422827	0.569965	2.15988	1.74948	0.320397
CmGLK19	25.9472	28.6164	15.422	18.6628	22.8274	27.2904	28.3614	33.8551	7.82515	22.1344	31.1623	21.4626	12.7722
CmGLK20	9.72414	19.0525	13.3255	14.0672	11.749	3.38594	7.70467	1.51389	0.67775	3.22764	8.27003	6.84516	1.16492
CmGLK21	3.55893	1.9832	1.88402	6.74132	6.03918	0.955323	1.19463	0.689449	1.7194	4.68517	15.6568	2.92773	0.093995
CmGLK22	14.727	16.4636	6.01533	1.84442	2.84368	2.20421	1.61404	6.54111	0.694577	2.04927	6.12357	3.34082	14.1963
CmGLK23	22.7208	20.4165	21.5997	21.6821	11.3407	8.92937	20.3287	3.10658	9.28291	11.2552	75.4721	17.2546	7.69522
CmGLK24	0.858253	1.02865	1.84987	0.896688	0.386187	0	0.496724	0	0.621903	4.28733	0.752554	0.909486	0
CmGLK25	15.9411	17.5823	18.749	19.2785	11.199	7.22249	20.0867	1.21299	8.50801	8.56213	17.7904	14.3247	0.102307
CmGLK26	21.4417	70.5051	31.3671	93.6571	52.8242	41.0721	30.4834	3.72147	0.244921	4.82815	65.2023	43.281	14.356
CmGLK27	45.0236	20.3204	14.1576	10.4767	9.14337	6.78892	15.1309	6.52321	3.09317	4.27031	9.96442	6.87413	3.40475
CmGLK28	7.14601	0.403552	0	0.311268	0	0.812641	0	0	0	0.350285	1.52602	0.514292	0
CmGLK29	2.58775	0.136908	0	6.03644	9.14528	0.336652	0.425883	0	0.086315	0.228758	2.08323	0	0
CmGLK30	0	0	0	2.2475	0.231629	0	0	0.148049	0.051171	0	0	2.75511	0
CmGLK31	11.0566	23.2447	5.25672	3.00534	0.706415	5.46691	6.70062	22.9655	6.14413	6.03106	9.49865	12.2333	4.07416
CmGLK32	10.1923	9.85591	10.4929	19.2057	26.8881	13.3144	7.98576	1.04565	2.51377	3.07627	7.22271	9.45221	1.52284
CmGLK33	77.9672	62.8973	48.5601	60.2143	55.8335	29.5615	26.9789	13.2638	11.4713	28.6632	36.1214	61.2749	11.0055
CmGLK34	16.8335	14.4978	10.846	9.30814	12.8881	13.0819	17.0026	4.19532	3.83383	7.39677	16.144	11.8016	4.69065
CmGLK35	13.826	17.1856	3.59948	0.89945	0.435965	15.0975	7.68289	8.43674	4.26781	7.8105	7.82123	1.79272	5.35792
CmGLK36	1.14374	0	0	0.049013	0	3.80684	0.485368	0	0	0	0	0	0
CmGLK39	24.9292	4.92918	6.38839	10.5702	4.90011	22.3213	1.59695	2.81683	2.32237	0.645335	5.08308	10.0062	11.4559
CmGLK40	1.38719	1.69051	0	4.76581	4.12643	0	0.068018	0	0.085869	0	2.53083	1.38653	0
CmGLK41	25.364	32.6436	15.7334	8.95813	8.80522	27.8919	11.4134	26.0113	13.4667	4.70061	17.3166	13.643	13.1354
CmGLK42	0.419896	1.05331	1.23946	5.24022	67.5642	121.721	6.3249	0	0.184829	0	0.583796	0.57099	0
CmGLK44	7.66041	7.8493	1.84773	4.1382	2.47273	5.45904	6.35396	11.7911	2.00313	6.40406	8.43499	7.68063	1.16777
CmGLK45	19.8561	49.1837	12.453	2.80055	2.03018	6.61942	18.1301	12.205	10.476	9.54759	18.3422	7.57181	37.3933
CmGLK46	43.6339	36.3783	26.5598	20.0743	11.6959	15.092	39.4768	42.5119	21.5328	27.2321	57.2328	23.5865	16.3522
CmGLK48	3.20755	3.57726	1.46021	1.21867	0.736926	0.1582	1.22334	8.63615	35.0754	17.2621	7.7804	7.02166	5.71692
CmGLK49	9.50727	2.92302	3.31401	4.81054	1.08804	0.375951	1.22841	4.36276	2.19632	2.54881	5.22032	2.45903	1.50007

## Sheet: Table S5
Table S5 Relative expression level of CmGLK genes
Fusarium wilt
ID	CK	CK	CK	Relative expression	2^-△△Ct Std.Dev	24h	24h	24h	Relative expression	2^-△△Ct Std.Dev	48h	48h	48h	Relative expression	2^-△△Ct Std.Dev	96h	96h	96h	Relative expression	2^-△△Ct Std.Dev
CmGLK1	1.24	1.12	1.33	1.23	0.11	6.18	6.77	5.41	1.23	0.11	5.97	7.44	7.63	1.23	0.11	1.27	1.33	1.21	1.23	0.11
CmGLK4	1.1	1.26	1.18	1.18	0.08	1.05	1.75	1.53	1.44	0.36	1.1	1.89	1.65	1.55	0.41	0.97	1.34	1.2	1.17	0.19
CmGLK5	1.14	1.17	1.16	1.16	0.02	1.22	1.35	1.34	1.3	0.07	1.27	1.45	1.65	1.46	0.19	1.31	1.66	1.75	1.57	0.23
CmGLK7	1.18	1.17	1.19	1.18	0.01	1.21	1.27	1.13	1.2	0.07	1.42	2.82	2.13	2.12	0.7	1.08	0.95	1.23	1.09	0.14
CmGLK14	1.19	1.28	1.11	1.19	0.09	1.55	1.53	2.32	1.8	0.45	4.56	6.42	4.22	5.07	1.18	0.88	1.42	1.05	1.12	0.28
CmGLK17	1.19	1.22	1.21	1.21	0.02	1.11	0.95	1.22	1.09	0.14	1.3	1.43	1.81	1.51	0.27	1.15	0.76	1.27	1.06	0.27
CmGLK19	1.15	1.1	1.2	1.15	0.05	1.91	3.78	2.66	2.78	0.94	5.01	4.89	5.55	5.15	0.35	0.91	0.78	0.94	0.88	0.09
CmGLK25	1.19	1.19	1.18	1.19	0.01	2.58	4.73	2.41	3.24	1.29	8.28	8.77	8.18	8.41	0.32	0.85	1.13	1.04	1.01	0.14
CmGLK32	1.13	1.22	1.18	1.18	0.05	1.18	1.25	1.44	1.29	0.13	1.51	1.55	1.55	1.54	0.02	1.25	1.32	1.44	1.34	0.1
CmGLK33	1.12	1.15	1.21	1.16	0.05	3.72	4.46	4.71	4.3	0.51	13.99	17.55	16.34	15.96	1.81	4.31	4.52	4.48	4.44	0.11
CmGLK34	1.23	1.17	1.14	1.18	0.05	1.12	0.83	1.07	1.01	0.16	1.58	2.37	2.15	2.03	0.41	1.52	1.09	2.11	1.57	0.51
CmGLK35	1.32	1.17	1.17	1.22	0.09	1.13	0.88	1.03	1.01	0.13	1.05	0.74	0.44	0.74	0.31	0.93	1.17	1.37	1.16	0.22
CmGLK41	1.18	1.22	1.28	1.23	0.05	11.4	13.23	11.54	12.06	1.02	17.38	17.82	17.01	17.4	0.41	2.33	2.17	1.88	2.13	0.23
CmGLK45	1.13	1.2	1.26	1.2	0.07	1.32	1.17	1.41	1.3	0.12	1.32	2.14	1.35	1.6	0.47	0.86	0.64	0.83	0.78	0.12
CmGLK46	1.15	1.2	1.3	1.22	0.08	0.95	1.08	1.52	1.18	0.3	1.18	0.97	1.32	1.16	0.18	0.89	0.75	0.81	0.82	0.07
Drought stress
ID	CK	CK	CK	Relative expression	2^-△△Ct Std.Dev	12h	12h	12h	Relative expression	2^-△△Ct Std.Dev	24h	24h	24h	Relative expression	2^-△△Ct Std.Dev	48h	48h	48h	Relative expression	2^-△△Ct Std.Dev
CmGLK1	1.43	1.35	1.47	1.42	0.06	1.06	1.01	1.87	1.31	0.48	0.44	0.34	0.51	0.43	0.09	0.58	0.71	0.81	0.7	0.12
CmGLK4	1.17	1.41	1.26	1.28	0.12	0.71	0.86	0.72	0.76	0.08	0.48	0.1	0.48	0.35	0.22	0.69	0.57	0.67	0.64	0.06
CmGLK5	1.12	1.41	1.35	1.29	0.15	0.83	0.71	0.86	0.8	0.08	0.37	0.7	0.76	0.61	0.21	0.89	1.31	1.35	1.18	0.25
CmGLK7	1.32	1.24	1.14	1.23	0.09	0.87	0.96	0.77	0.87	0.1	0.92	0.84	0.98	0.91	0.07	0.86	0.75	0.72	0.78	0.07
CmGLK14	1.09	1.07	1.29	1.15	0.12	0.83	0.73	1.11	0.89	0.2	0.46	0.05	0.58	0.36	0.28	0.94	1.3	1.2	1.15	0.19
CmGLK17	1.12	1.47	1.27	1.29	0.18	1.26	1.65	1.47	1.46	0.2	0.39	0.7	0.18	0.42	0.26	0.4	0.23	0.33	0.32	0.09
CmGLK19	1.11	1.04	1.26	1.14	0.11	0.51	0.87	0.56	0.65	0.2	0.33	0.77	0.81	0.64	0.27	0.77	0.82	0.71	0.77	0.06
CmGLK25	1.42	1.34	1.01	1.26	0.22	12.93	14.76	17.86	15.18	2.49	20.37	21.26	24.17	21.93	1.99	7.42	6.34	7.41	7.06	0.62
CmGLK32	1.03	1.28	1.29	1.2	0.15	2.68	3.18	2.32	2.73	0.43	1.39	1.87	1.52	1.59	0.25	2.9	2.82	2.73	2.82	0.09
CmGLK33	1.22	1.37	1.15	1.25	0.11	0.49	0.63	0.62	0.58	0.08	0.19	0.47	0.56	0.41	0.19	0.39	0.48	0.56	0.48	0.09
CmGLK34	1.25	1.18	1.51	1.31	0.17	0.91	0.88	0.92	0.9	0.02	0.18	0.32	0.58	0.36	0.2	0.78	0.95	0.88	0.87	0.09
CmGLK35	1.38	1.06	1.39	1.28	0.19	1.07	1.55	1.11	1.24	0.27	0.61	0.67	0.78	0.69	0.09	0.86	0.87	0.76	0.83	0.06
CmGLK41	1.31	1.12	1.58	1.34	0.23	0.45	0.86	0.51	0.61	0.22	0.24	0.24	0.67	0.38	0.25	0.72	0.87	0.74	0.78	0.08
CmGLK45	1.17	1.32	1.27	1.25	0.08	1.55	2.11	1.58	1.75	0.32	0.56	0.87	0.27	0.57	0.3	0.77	0.67	0.87	0.77	0.1
CmGLK46	1.13	1.06	1.15	1.11	0.05	1.11	1.45	1.43	1.33	0.19	0.61	0.22	0.96	0.6	0.37	0.78	0.94	0.78	0.83	0.09

## Sheet: Table S6
Table S6 CmGLK family members maintain conservative Motif information
This XML file does not appear to have any style information associated with it. The document tree is shown below.
<!-- Document definition -->
<!-- Training-set elements -->
<!-- Model elements -->
<!-- Motif elements -->
<!-- Contributing site elements -->
<!-- Contributing sites are motif occurences found during the motif discovery phase -->
<!-- The left_flank contains the sequence for 10 bases to the left of the motif start -->
<!-- The site contains the sequence for the motif instance -->
<!-- The right_flank contains the sequence for 10 bases to the right of the motif end -->
<!-- Scanned site elements -->
<!-- Scanned sites are motif occurences found during the sequence scan phase -->
<!-- Utility elements -->
<!-- A reference to a letter in the alphabet -->
<!-- A alphabet-array contains one floating point value for each letter in an alphabet -->
<!-- A alphabet_matrix contains one alphabet_array for each position in a motif -->
<!-- Begin document body -->
<MEME version="5.5.7" release="Wed Jun 19 13:59:04 2024 -0700">
<training_set primary_sequences="CC.fa" primary_count="49" primary_positions="19620" control_sequences="--none--" control_count="0" control_positions="0">
<alphabet name="Protein" like="protein">
<letter id="A" symbol="A" name="Alanine" colour="0000CC"/>
<letter id="C" symbol="C" name="Cysteine" colour="0000CC"/>
<letter id="D" symbol="D" name="Aspartic acid" colour="FF00FF"/>
<letter id="E" symbol="E" name="Glutamic acid" colour="FF00FF"/>
<letter id="F" symbol="F" name="Phenylalanine" colour="0000CC"/>
<letter id="G" symbol="G" name="Glycine" colour="FFB300"/>
<letter id="H" symbol="H" name="Histidine" colour="FFCCCC"/>
<letter id="I" symbol="I" name="Isoleucine" colour="0000CC"/>
<letter id="K" symbol="K" name="Lysine" colour="CC0000"/>
<letter id="L" symbol="L" name="Leucine" colour="0000CC"/>
<letter id="M" symbol="M" name="Methionine" colour="0000CC"/>
<letter id="N" symbol="N" name="Asparagine" colour="008000"/>
<letter id="P" symbol="P" name="Proline" colour="FFFF00"/>
<letter id="Q" symbol="Q" name="Glutamine" colour="008000"/>
<letter id="R" symbol="R" name="Arginine" colour="CC0000"/>
<letter id="S" symbol="S" name="Serine" colour="008000"/>
<letter id="T" symbol="T" name="Threonine" colour="008000"/>
<letter id="V" symbol="V" name="Valine" colour="0000CC"/>
<letter id="W" symbol="W" name="Tryptophan" colour="0000CC"/>
<letter id="Y" symbol="Y" name="Tyrosine" colour="33E6CC"/>
<letter id="X" symbol="X" aliases="*." equals="ACDEFGHIKLMNPQRSTVWY" name="Any amino acid"/>
<letter id="B" symbol="B" equals="DN" name="Asparagine or Aspartic acid"/>
<letter id="Z" symbol="Z" equals="EQ" name="Glutamine or Glutamic acid"/>
<letter id="J" symbol="J" equals="IL" name="Leucine or Isoleucine"/>
</alphabet>
<sequence id="sequence_0" name="MELO3C012590.1" length="379" weight="1.000000"/>
<sequence id="sequence_1" name="MELO3C015950.1" length="473" weight="1.000000"/>
<sequence id="sequence_2" name="MELO3C015951.1" length="320" weight="1.000000"/>
<sequence id="sequence_3" name="MELO3C010134.1" length="444" weight="1.000000"/>
<sequence id="sequence_4" name="MELO3C010245.1" length="675" weight="1.000000"/>
<sequence id="sequence_5" name="MELO3C025295.1" length="447" weight="1.000000"/>
<sequence id="sequence_6" name="MELO3C017472.1" length="423" weight="1.000000"/>
<sequence id="sequence_7" name="MELO3C011546.1" length="373" weight="1.000000"/>
<sequence id="sequence_8" name="MELO3C010906.1" length="260" weight="1.000000"/>
<sequence id="sequence_9" name="MELO3C010714.1" length="584" weight="1.000000"/>
<sequence id="sequence_10" name="MELO3C003375.1" length="491" weight="1.000000"/>
<sequence id="sequence_11" name="MELO3C003436.1" length="504" weight="1.000000"/>
<sequence id="sequence_12" name="MELO3C018255.1" length="267" weight="1.000000"/>
<sequence id="sequence_13" name="MELO3C012848.1" length="482" weight="1.000000"/>
<sequence id="sequence_14" name="MELO3C022765.1" length="310" weight="1.000000"/>
<sequence id="sequence_15" name="MELO3C030927.1" length="227" weight="1.000000"/>
<sequence id="sequence_16" name="MELO3C026896.1" length="404" weight="1.000000"/>
<sequence id="sequence_17" name="MELO3C009733.1" length="286" weight="1.000000"/>
<sequence id="sequence_18" name="MELO3C009690.1" length="236" weight="1.000000"/>
<sequence id="sequence_19" name="MELO3C031382.1" length="92" weight="1.000000"/>
<sequence id="sequence_20" name="MELO3C004489.1" length="699" weight="1.000000"/>
<sequence id="sequence_21" name="MELO3C004535.1" length="500" weight="1.000000"/>
<sequence id="sequence_22" name="MELO3C006693.1" length="660" weight="1.000000"/>
<sequence id="sequence_23" name="MELO3C006873.1" length="486" weight="1.000000"/>
<sequence id="sequence_24" name="MELO3C019573.1" length="503" weight="1.000000"/>
<sequence id="sequence_25" name="MELO3C013874.1" length="558" weight="1.000000"/>
<sequence id="sequence_26" name="MELO3C016975.1" length="689" weight="1.000000"/>
<sequence id="sequence_27" name="MELO3C022963.1" length="231" weight="1.000000"/>
<sequence id="sequence_28" name="MELO3C007210.1" length="345" weight="1.000000"/>
<sequence id="sequence_29" name="MELO3C007400.1" length="209" weight="1.000000"/>
<sequence id="sequence_30" name="MELO3C007540.1" length="377" weight="1.000000"/>
<sequence id="sequence_31" name="MELO3C007988.1" length="270" weight="1.000000"/>
<sequence id="sequence_32" name="MELO3C007989.1" length="313" weight="1.000000"/>
<sequence id="sequence_33" name="MELO3C019117.1" length="301" weight="1.000000"/>
<sequence id="sequence_34" name="MELO3C008929.1" length="394" weight="1.000000"/>
<sequence id="sequence_35" name="MELO3C026010.1" length="324" weight="1.000000"/>
<sequence id="sequence_36" name="MELO3C005336.1" length="664" weight="1.000000"/>
<sequence id="sequence_37" name="MELO3C012282.1" length="421" weight="1.000000"/>
<sequence id="sequence_38" name="MELO3C012218.1" length="356" weight="1.000000"/>
<sequence id="sequence_39" name="MELO3C022542.1" length="275" weight="1.000000"/>
<sequence id="sequence_40" name="MELO3C021917.1" length="389" weight="1.000000"/>
<sequence id="sequence_41" name="MELO3C019337.1" length="450" weight="1.000000"/>
<sequence id="sequence_42" name="MELO3C013578.1" length="406" weight="1.000000"/>
<sequence id="sequence_43" name="MELO3C025894.1" length="297" weight="1.000000"/>
<sequence id="sequence_44" name="MELO3C019621.1" length="362" weight="1.000000"/>
<sequence id="sequence_45" name="MELO3C021290.1" length="556" weight="1.000000"/>
<sequence id="sequence_46" name="MELO3C022469.1" length="217" weight="1.000000"/>
<sequence id="sequence_47" name="MELO3C020611.1" length="337" weight="1.000000"/>
<sequence id="sequence_48" name="MELO3C002153.1" length="354" weight="1.000000"/>
<letter_frequencies>
<alphabet_array>
<value letter_id="A">0.0523</value>
<value letter_id="C">0.0138</value>
<value letter_id="D">0.0551</value>
<value letter_id="E">0.0608</value>
<value letter_id="F">0.0334</value>
<value letter_id="G">0.0615</value>
<value letter_id="H">0.0358</value>
<value letter_id="I">0.0405</value>
<value letter_id="K">0.0601</value>
<value letter_id="L">0.0865</value>
<value letter_id="M">0.0295</value>
<value letter_id="N">0.0666</value>
<value letter_id="P">0.0592</value>
<value letter_id="Q">0.0573</value>
<value letter_id="R">0.0491</value>
<value letter_id="S">0.105</value>
<value letter_id="T">0.0515</value>
<value letter_id="V">0.053</value>
<value letter_id="W">0.00958</value>
<value letter_id="Y">0.0196</value>
</alphabet_array>
</letter_frequencies>
</training_set>
<model>
<command_line>meme CC.fa -protein -oc . -nostatus -time 14400 -mod zoops -nmotifs 10 -minw 6 -maxw 50 -objfun classic -markov_order 0 </command_line>
<host>noble-meme.grid.gs.washington.edu</host>
<type>zoops</type>
<nmotifs>10</nmotifs>
<evalue_threshold>inf</evalue_threshold>
<object_function>E-value of product of p-values</object_function>
<spfun>E-value of product of p-values</spfun>
<min_width>6</min_width>
<max_width>50</max_width>
<wg>11</wg>
<ws>1</ws>
<endgaps>yes</endgaps>
<substring>yes</substring>
<minsites>2</minsites>
<maxsites>49</maxsites>
<wnsites>0.8</wnsites>
<spmap>pam</spmap>
<spfuzz>120</spfuzz>
<prior>megap</prior>
<beta>98100</beta>
<maxiter>50</maxiter>
<distance>1e-05</distance>
<num_positions>19620</num_positions>
<seed>0</seed>
<hsfrac>0</hsfrac>
<searchsize>19620</searchsize>
<maxsize>0</maxsize>
<norand>no</norand>
<csites>1000</csites>
<strands>none</strands>
<brief>1000</brief>
<psp_file/>
<priors_file>prior30.plib</priors_file>
<reason_for_stopping>Stopped because requested number of motifs (10) found.</reason_for_stopping>
<background_frequencies source="--sequences--" order="0">
<alphabet_array>
<value letter_id="A">0.0523</value>
<value letter_id="C">0.0138</value>
<value letter_id="D">0.0552</value>
<value letter_id="E">0.0608</value>
<value letter_id="F">0.0334</value>
<value letter_id="G">0.0615</value>
<value letter_id="H">0.0358</value>
<value letter_id="I">0.0405</value>
<value letter_id="K">0.0601</value>
<value letter_id="L">0.0865</value>
<value letter_id="M">0.0295</value>
<value letter_id="N">0.0666</value>
<value letter_id="P">0.0592</value>
<value letter_id="Q">0.0573</value>
<value letter_id="R">0.0491</value>
<value letter_id="S">0.105</value>
<value letter_id="T">0.0515</value>
<value letter_id="V">0.053</value>
<value letter_id="W">0.00958</value>
<value letter_id="Y">0.0196</value>
</alphabet_array>
</background_frequencies>
</model>
<motifs>
<motif id="motif_1" name="KATPKKILZLMNVKGLTREHVKSHLQKYRLY" alt="MEME-1" width="31" sites="46" ic="96.6" re="92.5" llr="2950" p_value="2.6e-1011" e_value="3.6e-889" bayes_threshold="10.7139" elapsed_time="15.342402" url="">
<scores>
<alphabet_matrix>
<alphabet_array>
<value letter_id="A">-379</value>
<value letter_id="C">-508</value>
<value letter_id="D">-131</value>
<value letter_id="E">-128</value>
<value letter_id="F">-574</value>
<value letter_id="G">-495</value>
<value letter_id="H">-68</value>
<value letter_id="I">-489</value>
<value letter_id="K">266</value>
<value letter_id="L">-501</value>
<value letter_id="M">-467</value>
<value letter_id="N">64</value>
<value letter_id="P">-557</value>
<value letter_id="Q">-30</value>
<value letter_id="R">237</value>
<value letter_id="S">-473</value>
<value letter_id="T">-395</value>
<value letter_id="V">121</value>
<value letter_id="W">-484</value>
<value letter_id="Y">-418</value>
</alphabet_array>
<alphabet_array>
<value letter_id="A">406</value>
<value letter_id="C">-170</value>
<value letter_id="D">-497</value>
<value letter_id="E">-453</value>
<value letter_id="F">-406</value>
<value letter_id="G">-279</value>
<value letter_id="H">-515</value>
<value letter_id="I">-356</value>
<value letter_id="K">-462</value>
<value letter_id="L">-410</value>
<value letter_id="M">-368</value>
<value letter_id="N">-503</value>
<value letter_id="P">-545</value>
<value letter_id="Q">-497</value>
<value letter_id="R">-143</value>
<value letter_id="S">-165</value>
<value letter_id="T">-297</value>
<value letter_id="V">-99</value>
<value letter_id="W">-404</value>
<value letter_id="Y">-407</value>
</alphabet_array>
<alphabet_array>
<value letter_id="A">-102</value>
<value letter_id="C">-320</value>
<value letter_id="D">-542</value>
<value letter_id="E">-560</value>
<value letter_id="F">-482</value>
<value letter_id="G">-156</value>
<value letter_id="H">-549</value>
<value letter_id="I">1</value>
<value letter_id="K">-496</value>
<value letter_id="L">-495</value>
<value letter_id="M">-407</value>
<value letter_id="N">-431</value>
<value letter_id="P">-552</value>
<value letter_id="Q">-505</value>
<value letter_id="R">-481</value>
<value letter_id="S">-159</value>
<value letter_id="T">361</value>
<value letter_id="V">210</value>
<value letter_id="W">-481</value>
<value letter_id="Y">-471</value>
</alphabet_array>
<alphabet_array>
<value letter_id="A">-784</value>
<value letter_id="C">-745</value>
<value letter_id="D">-833</value>
<value letter_id="E">-903</value>
<value letter_id="F">-841</value>
<value letter_id="G">-753</value>
<value letter_id="H">-843</value>
<value letter_id="I">-918</value>
<value letter_id="K">-884</value>
<value letter_id="L">-891</value>
<value letter_id="M">-965</value>
<value letter_id="N">-917</value>
<value letter_id="P">407</value>
<value letter_id="Q">-898</value>
<value letter_id="R">-829</value>
<value letter_id="S">-905</value>
<value letter_id="T">-837</value>
<value letter_id="V">-903</value>
<value letter_id="W">-750</value>
<value letter_id="Y">-782</value>
</alphabet_array>
<alphabet_array>
<value letter_id="A">-358</value>
<value letter_id="C">-382</value>
<value letter_id="D">-470</value>
<value letter_id="E">-452</value>
<value letter_id="F">-557</value>
<value letter_id="G">-476</value>
<value letter_id="H">-450</value>
<value letter_id="I">-416</value>
<value letter_id="K">390</value>
<value letter_id="L">-519</value>
<value letter_id="M">-471</value>
<value letter_id="N">-224</value>
<value letter_id="P">-527</value>
<value letter_id="Q">-435</value>
<value letter_id="R">-105</value>
<value letter_id="S">-162</value>
<value letter_id="T">-407</value>
<value letter_id="V">-484</value>
<value letter_id="W">-421</value>
<value letter_id="Y">-436</value>
</alphabet_array>
<alphabet_array>
<value letter_id="A">39</value>
<value letter_id="C">-375</value>
<value letter_id="D">-261</value>
<value letter_id="E">-191</value>
<value letter_id="F">-383</value>
<value letter_id="G">37</value>
<value letter_id="H">-287</value>
<value letter_id="I">-87</value>
<value letter_id="K">175</value>
<value letter_id="L">-11</value>
<value letter_id="M">-46</value>
<value letter_id="N">-126</value>
<value letter_id="P">-391</value>
<value letter_id="Q">130</value>
<value letter_id="R">-5</value>
<value letter_id="S">45</value>
<value letter_id="T">123</value>
<value letter_id="V">-326</value>
<value letter_id="W">-371</value>
<value letter_id="Y">-272</value>
</alphabet_array>
<alphabet_array>
<value letter_id="A">-476</value>
<value letter_id="C">-432</value>
<value letter_id="D">-797</value>
<value letter_id="E">-768</value>
<value letter_id="F">-498</value>
<value letter_id="G">-769</value>
<value letter_id="H">-870</value>
<value letter_id="I">388</value>
<value letter_id="K">-764</value>
<value letter_id="L">-86</value>
<value letter_id="M">-423</value>
<value letter_id="N">-791</value>
<value letter_id="P">-795</value>
<value letter_id="Q">-820</value>
<value letter_id="R">-791</value>
<value letter_id="S">-779</value>
<value letter_id="T">-499</value>
<value letter_id="V">271</value>
<value letter_id="W">-695</value>
<value letter_id="Y">-585</value>
</alphabet_array>
<alphabet_array>
<value letter_id="A">-580</value>
<value letter_id="C">-529</value>
<value letter_id="D">-892</value>
<value letter_id="E">-806</value>
<value letter_id="F">-320</value>
<value letter_id="G">-807</value>
<value letter_id="H">-740</value>
<value letter_id="I">-262</value>
<value letter_id="K">-745</value>
<value letter_id="L">294</value>
<value letter_id="M">269</value>
<value letter_id="N">-853</value>
<value letter_id="P">-773</value>
<value letter_id="Q">-693</value>
<value letter_id="R">134</value>
<value letter_id="S">-839</value>
<value letter_id="T">-604</value>
<value letter_id="V">-379</value>
<value letter_id="W">-478</value>
<value letter_id="Y">-477</value>
</alphabet_array>
<alphabet_array>
<value letter_id="A">-375</value>
<value letter_id="C">-643</value>
<value letter_id="D">68</value>
<value letter_id="E">267</value>
<value letter_id="F">-681</value>
<value letter_id="G">-527</value>
<value letter_id="H">-75</value>
<value letter_id="I">-551</value>
<value letter_id="K">111</value>
<value letter_id="L">-572</value>
<value letter_id="M">-537</value>
<value letter_id="N">-484</value>
<value letter_id="P">-553</value>
<value letter_id="Q">185</value>
<value letter_id="R">157</value>
<value letter_id="S">-523</value>
<value letter_id="T">-449</value>
<value letter_id="V">-510</value>
<value letter_id="W">-603</value>
<value letter_id="Y">-518</value>
</alphabet_array>
<alphabet_array>
<value letter_id="A">-352</value>
<value letter_id="C">-324</value>
<value letter_id="D">-558</value>
<value letter_id="E">-472</value>
<value letter_id="F">-68</value>
<value letter_id="G">-535</value>
<value letter_id="H">-476</value>
<value letter_id="I">8</value>
<value letter_id="K">-457</value>
<value letter_id="L">308</value>
<value letter_id="M">83</value>
<value letter_id="N">-543</value>
<value letter_id="P">-493</value>
<value letter_id="Q">-429</value>
<value letter_id="R">-404</value>
<value letter_id="S">-515</value>
<value letter_id="T">-156</value>
<value letter_id="V">81</value>
<value letter_id="W">-332</value>
<value letter_id="Y">-32</value>
</alphabet_array>
<alphabet_array>
<value letter_id="A">-574</value>
<value letter_id="C">-491</value>
<value letter_id="D">-688</value>
<value letter_id="E">-707</value>
<value letter_id="F">-543</value>
<value letter_id="G">-647</value>
<value letter_id="H">-683</value>
<value letter_id="I">-404</value>
<value letter_id="K">-668</value>
<value letter_id="L">-396</value>
<value letter_id="M">506</value>
<value letter_id="N">-715</value>
<value letter_id="P">-686</value>
<value letter_id="Q">-701</value>
<value letter_id="R">-683</value>
<value letter_id="S">-699</value>
<value letter_id="T">-592</value>
<value letter_id="V">-483</value>
<value letter_id="W">-451</value>
<value letter_id="Y">-444</value>
</alphabet_array>
<alphabet_array>
<value letter_id="A">-442</value>
<value letter_id="C">-545</value>
<value letter_id="D">126</value>
<value letter_id="E">-390</value>
<value letter_id="F">-636</value>
<value letter_id="G">162</value>
<value letter_id="H">-418</value>
<value letter_id="I">-690</value>
<value letter_id="K">129</value>
<value letter_id="L">-714</value>
<value letter_id="M">-710</value>
<value letter_id="N">259</value>
<value letter_id="P">-574</value>
<value letter_id="Q">16</value>
<value letter_id="R">-497</value>
<value letter_id="S">-114</value>
<value letter_id="T">-416</value>
<value letter_id="V">-666</value>
<value letter_id="W">-635</value>
<value letter_id="Y">-472</value>
</alphabet_array>
<alphabet_array>
<value letter_id="A">-90</value>
<value letter_id="C">-159</value>
<value letter_id="D">-223</value>
<value letter_id="E">-221</value>
<value letter_id="F">-290</value>
<value letter_id="G">-405</value>
<value letter_id="H">-378</value>
<value letter_id="I">90</value>
<value letter_id="K">-375</value>
<value letter_id="L">-184</value>
<value letter_id="M">-256</value>
<value letter_id="N">-441</value>
<value letter_id="P">-390</value>
<value letter_id="Q">-422</value>
<value letter_id="R">-327</value>
<value letter_id="S">-286</value>
<value letter_id="T">-115</value>
<value letter_id="V">386</value>
<value letter_id="W">-360</value>
<value letter_id="Y">-358</value>
</alphabet_array>
<alphabet_array>
<value letter_id="A">-316</value>
<value letter_id="C">-553</value>
<value letter_id="D">161</value>
<value letter_id="E">201</value>
<value letter_id="F">-564</value>
<value letter_id="G">-455</value>
<value letter_id="H">-427</value>
<value letter_id="I">-495</value>
<value letter_id="K">225</value>
<value letter_id="L">-521</value>
<value letter_id="M">-479</value>
<value letter_id="N">-147</value>
<value letter_id="P">160</value>
<value letter_id="Q">-111</value>
<value letter_id="R">-103</value>
<value letter_id="S">-436</value>
<value letter_id="T">-113</value>
<value letter_id="V">-458</value>
<value letter_id="W">-540</value>
<value letter_id="Y">-436</value>
</alphabet_array>
<alphabet_array>
<value letter_id="A">-243</value>
<value letter_id="C">-1</value>
<value letter_id="D">31</value>
<value letter_id="E">-417</value>
<value letter_id="F">-502</value>
<value letter_id="G">373</value>
<value letter_id="H">-464</value>
<value letter_id="I">-483</value>
<value letter_id="K">-188</value>
<value letter_id="L">-567</value>
<value letter_id="M">-489</value>
<value letter_id="N">-370</value>
<value letter_id="P">-508</value>
<value letter_id="Q">-497</value>
<value letter_id="R">-162</value>
<value letter_id="S">-242</value>
<value letter_id="T">-425</value>
<value letter_id="V">-454</value>
<value letter_id="W">47</value>
<value letter_id="Y">-410</value>
</alphabet_array>
<alphabet_array>
<value letter_id="A">-788</value>
<value letter_id="C">-707</value>
<value letter_id="D">-857</value>
<value letter_id="E">-925</value>
<value letter_id="F">-616</value>
<value letter_id="G">-768</value>
<value letter_id="H">-841</value>
<value letter_id="I">-574</value>
<value letter_id="K">-905</value>
<value letter_id="L">352</value>
<value letter_id="M">-585</value>
<value letter_id="N">-929</value>
<value letter_id="P">-828</value>
<value letter_id="Q">-883</value>
<value letter_id="R">-830</value>
<value letter_id="S">-940</value>
<value letter_id="T">-810</value>
<value letter_id="V">-674</value>
<value letter_id="W">-685</value>
<value letter_id="Y">-697</value>
</alphabet_array>
<alphabet_array>
<value letter_id="A">-316</value>
<value letter_id="C">-308</value>
<value letter_id="D">-484</value>
<value letter_id="E">-514</value>
<value letter_id="F">-464</value>
<value letter_id="G">-511</value>
<value letter_id="H">-502</value>
<value letter_id="I">-339</value>
<value letter_id="K">-160</value>
<value letter_id="L">-495</value>
<value letter_id="M">-372</value>
<value letter_id="N">-369</value>
<value letter_id="P">-530</value>
<value letter_id="Q">-454</value>
<value letter_id="R">-429</value>
<value letter_id="S">-19</value>
<value letter_id="T">404</value>
<value letter_id="V">-325</value>
<value letter_id="W">-447</value>
<value letter_id="Y">-448</value>
</alphabet_array>
<alphabet_array>
<value letter_id="A">-486</value>
<value letter_id="C">-483</value>
<value letter_id="D">-705</value>
<value letter_id="E">-608</value>
<value letter_id="F">-364</value>
<value letter_id="G">-658</value>
<value letter_id="H">-582</value>
<value letter_id="I">253</value>
<value letter_id="K">-382</value>
<value letter_id="L">170</value>
<value letter_id="M">-317</value>
<value letter_id="N">91</value>
<value letter_id="P">-704</value>
<value letter_id="Q">-523</value>
<value letter_id="R">276</value>
<value letter_id="S">-660</value>
<value letter_id="T">-507</value>
<value letter_id="V">-328</value>
<value letter_id="W">-482</value>
<value letter_id="Y">-441</value>
</alphabet_array>
<alphabet_array>
<value letter_id="A">162</value>
<value letter_id="C">-377</value>
<value letter_id="D">112</value>
<value letter_id="E">208</value>
<value letter_id="F">24</value>
<value letter_id="G">-347</value>
<value letter_id="H">75</value>
<value letter_id="I">-87</value>
<value letter_id="K">-187</value>
<value letter_id="L">-379</value>
<value letter_id="M">-333</value>
<value letter_id="N">-286</value>
<value letter_id="P">-395</value>
<value letter_id="Q">-232</value>
<value letter_id="R">-77</value>
<value letter_id="S">-61</value>
<value letter_id="T">-240</value>
<value letter_id="V">-328</value>
<value letter_id="W">-371</value>
<value letter_id="Y">312</value>
</alphabet_array>
<alphabet_array>
<value letter_id="A">-435</value>
<value letter_id="C">-555</value>
<value letter_id="D">-262</value>
<value letter_id="E">109</value>
<value letter_id="F">-636</value>
<value letter_id="G">-388</value>
<value letter_id="H">373</value>
<value letter_id="I">-675</value>
<value letter_id="K">-417</value>
<value letter_id="L">-698</value>
<value letter_id="M">-687</value>
<value letter_id="N">235</value>
<value letter_id="P">-573</value>
<value letter_id="Q">-131</value>
<value letter_id="R">-481</value>
<value letter_id="S">-416</value>
<value letter_id="T">-422</value>
<value letter_id="V">-645</value>
<value letter_id="W">-632</value>
<value letter_id="Y">-472</value>
</alphabet_array>
<alphabet_array>
<value letter_id="A">-478</value>
<value letter_id="C">-437</value>
<value letter_id="D">-820</value>
<value letter_id="E">-785</value>
<value letter_id="F">-487</value>
<value letter_id="G">-782</value>
<value letter_id="H">-874</value>
<value letter_id="I">90</value>
<value letter_id="K">-788</value>
<value letter_id="L">60</value>
<value letter_id="M">-422</value>
<value letter_id="N">-814</value>
<value letter_id="P">-801</value>
<value letter_id="Q">-830</value>
<value letter_id="R">-803</value>
<value letter_id="S">-800</value>
<value letter_id="T">-507</value>
<value letter_id="V">389</value>
<value letter_id="W">-687</value>
<value letter_id="Y">-595</value>
</alphabet_array>
<alphabet_array>
<value letter_id="A">281</value>
<value letter_id="C">-529</value>
<value letter_id="D">-757</value>
<value letter_id="E">-719</value>
<value letter_id="F">-756</value>
<value letter_id="G">-579</value>
<value letter_id="H">-700</value>
<value letter_id="I">-738</value>
<value letter_id="K">337</value>
<value letter_id="L">-759</value>
<value letter_id="M">-739</value>
<value letter_id="N">-718</value>
<value letter_id="P">-717</value>
<value letter_id="Q">-650</value>
<value letter_id="R">-519</value>
<value letter_id="S">-599</value>
<value letter_id="T">-574</value>
<value letter_id="V">-652</value>
<value letter_id="W">-684</value>
<value letter_id="Y">-674</value>
</alphabet_array>
<alphabet_array>
<value letter_id="A">-684</value>
<value letter_id="C">-699</value>
<value letter_id="D">-844</value>
<value letter_id="E">-932</value>
<value letter_id="F">-843</value>
<value letter_id="G">-723</value>
<value letter_id="H">-853</value>
<value letter_id="I">-930</value>
<value letter_id="K">-917</value>
<value letter_id="L">-906</value>
<value letter_id="M">-963</value>
<value letter_id="N">-908</value>
<value letter_id="P">-819</value>
<value letter_id="Q">-916</value>
<value letter_id="R">-843</value>
<value letter_id="S">325</value>
<value letter_id="T">-792</value>
<value letter_id="V">-872</value>
<value letter_id="W">-750</value>
<value letter_id="Y">-781</value>
</alphabet_array>
<alphabet_array>
<value letter_id="A">-869</value>
<value letter_id="C">-761</value>
<value letter_id="D">-854</value>
<value letter_id="E">-952</value>
<value letter_id="F">-840</value>
<value letter_id="G">-765</value>
<value letter_id="H">480</value>
<value letter_id="I">-966</value>
<value letter_id="K">-930</value>
<value letter_id="L">-922</value>
<value letter_id="M">-1012</value>
<value letter_id="N">-939</value>
<value letter_id="P">-839</value>
<value letter_id="Q">-935</value>
<value letter_id="R">-854</value>
<value letter_id="S">-964</value>
<value letter_id="T">-884</value>
<value letter_id="V">-956</value>
<value letter_id="W">-750</value>
<value letter_id="Y">-762</value>
</alphabet_array>
<alphabet_array>
<value letter_id="A">-788</value>
<value letter_id="C">-707</value>
<value letter_id="D">-857</value>
<value letter_id="E">-925</value>
<value letter_id="F">-616</value>
<value letter_id="G">-768</value>
<value letter_id="H">-841</value>
<value letter_id="I">-574</value>
<value letter_id="K">-905</value>
<value letter_id="L">352</value>
<value letter_id="M">-585</value>
<value letter_id="N">-929</value>
<value letter_id="P">-828</value>
<value letter_id="Q">-883</value>
<value letter_id="R">-830</value>
<value letter_id="S">-940</value>
<value letter_id="T">-810</value>
<value letter_id="V">-674</value>
<value letter_id="W">-685</value>
<value letter_id="Y">-697</value>
</alphabet_array>
<alphabet_array>
<value letter_id="A">-845</value>
<value letter_id="C">-754</value>
<value letter_id="D">-850</value>
<value letter_id="E">-907</value>
<value letter_id="F">-851</value>
<value letter_id="G">-762</value>
<value letter_id="H">-827</value>
<value letter_id="I">-952</value>
<value letter_id="K">-913</value>
<value letter_id="L">-908</value>
<value letter_id="M">-971</value>
<value letter_id="N">-928</value>
<value letter_id="P">-834</value>
<value letter_id="Q">412</value>
<value letter_id="R">-840</value>
<value letter_id="S">-949</value>
<value letter_id="T">-872</value>
<value letter_id="V">-942</value>
<value letter_id="W">-750</value>
<value letter_id="Y">-783</value>
</alphabet_array>
<alphabet_array>
<value letter_id="A">-458</value>
<value letter_id="C">-512</value>
<value letter_id="D">-659</value>
<value letter_id="E">-513</value>
<value letter_id="F">-531</value>
<value letter_id="G">-593</value>
<value letter_id="H">-498</value>
<value letter_id="I">-347</value>
<value letter_id="K">357</value>
<value letter_id="L">-437</value>
<value letter_id="M">282</value>
<value letter_id="N">-558</value>
<value letter_id="P">-667</value>
<value letter_id="Q">-417</value>
<value letter_id="R">-264</value>
<value letter_id="S">-594</value>
<value letter_id="T">-487</value>
<value letter_id="V">-22</value>
<value letter_id="W">-540</value>
<value letter_id="Y">-481</value>
</alphabet_array>
<alphabet_array>
<value letter_id="A">-555</value>
<value letter_id="C">61</value>
<value letter_id="D">-679</value>
<value letter_id="E">-663</value>
<value letter_id="F">149</value>
<value letter_id="G">-671</value>
<value letter_id="H">-63</value>
<value letter_id="I">-512</value>
<value letter_id="K">-641</value>
<value letter_id="L">-190</value>
<value letter_id="M">-531</value>
<value letter_id="N">-625</value>
<value letter_id="P">-696</value>
<value letter_id="Q">-622</value>
<value letter_id="R">-587</value>
<value letter_id="S">-646</value>
<value letter_id="T">-596</value>
<value letter_id="V">-534</value>
<value letter_id="W">-233</value>
<value letter_id="Y">540</value>
</alphabet_array>
<alphabet_array>
<value letter_id="A">-337</value>
<value letter_id="C">-272</value>
<value letter_id="D">-480</value>
<value letter_id="E">-479</value>
<value letter_id="F">-197</value>
<value letter_id="G">-430</value>
<value letter_id="H">-157</value>
<value letter_id="I">-390</value>
<value letter_id="K">-122</value>
<value letter_id="L">-429</value>
<value letter_id="M">-434</value>
<value letter_id="N">-411</value>
<value letter_id="P">-423</value>
<value letter_id="Q">-317</value>
<value letter_id="R">420</value>
<value letter_id="S">-459</value>
<value letter_id="T">-393</value>
<value letter_id="V">-475</value>
<value letter_id="W">-280</value>
<value letter_id="Y">-367</value>
</alphabet_array>
<alphabet_array>
<value letter_id="A">-254</value>
<value letter_id="C">-259</value>
<value letter_id="D">-144</value>
<value letter_id="E">-451</value>
<value letter_id="F">-259</value>
<value letter_id="G">-151</value>
<value letter_id="H">-436</value>
<value letter_id="I">80</value>
<value letter_id="K">-429</value>
<value letter_id="L">245</value>
<value letter_id="M">59</value>
<value letter_id="N">-477</value>
<value letter_id="P">-498</value>
<value letter_id="Q">-141</value>
<value letter_id="R">-408</value>
<value letter_id="S">58</value>
<value letter_id="T">144</value>
<value letter_id="V">-170</value>
<value letter_id="W">-315</value>
<value letter_id="Y">-259</value>
</alphabet_array>
<alphabet_array>
<value letter_id="A">101</value>
<value letter_id="C">-280</value>
<value letter_id="D">-382</value>
<value letter_id="E">-312</value>
<value letter_id="F">-41</value>
<value letter_id="G">67</value>
<value letter_id="H">210</value>
<value letter_id="I">26</value>
<value letter_id="K">9</value>
<value letter_id="L">-273</value>
<value letter_id="M">-29</value>
<value letter_id="N">-382</value>
<value letter_id="P">-451</value>
<value letter_id="Q">12</value>
<value letter_id="R">-318</value>
<value letter_id="S">-119</value>
<value letter_id="T">-92</value>
<value letter_id="V">102</value>
<value letter_id="W">-309</value>
<value letter_id="Y">334</value>
</alphabet_array>
</alphabet_matrix>
</scores>
<probabilities>
<alphabet_matrix>
<alphabet_array>
<value letter_id="A">0.000000</value>
<value letter_id="C">0.000000</value>
<value letter_id="D">0.021739</value>
<value letter_id="E">0.021739</value>
<value letter_id="F">0.000000</value>
<value letter_id="G">0.000000</value>
<value letter_id="H">0.021739</value>
<value letter_id="I">0.000000</value>
<value letter_id="K">0.391304</value>
<value letter_id="L">0.000000</value>
<value letter_id="M">0.000000</value>
<value letter_id="N">0.108696</value>
<value letter_id="P">0.000000</value>
<value letter_id="Q">0.043478</value>
<value letter_id="R">0.260870</value>
<value letter_id="S">0.000000</value>
<value letter_id="T">0.000000</value>
<value letter_id="V">0.130435</value>
<value letter_id="W">0.000000</value>
<value letter_id="Y">0.000000</value>
</alphabet_array>
<alphabet_array>
<value letter_id="A">0.934783</value>
<value letter_id="C">0.000000</value>
<value letter_id="D">0.000000</value>
<value letter_id="E">0.000000</value>
<value letter_id="F">0.000000</value>
<value letter_id="G">0.000000</value>
<value letter_id="H">0.000000</value>
<value letter_id="I">0.000000</value>
<value letter_id="K">0.000000</value>
<value letter_id="L">0.000000</value>
<value letter_id="M">0.000000</value>
<value letter_id="N">0.000000</value>
<value letter_id="P">0.000000</value>
<value letter_id="Q">0.000000</value>
<value letter_id="R">0.021739</value>
<value letter_id="S">0.021739</value>
<value letter_id="T">0.000000</value>
<value letter_id="V">0.021739</value>
<value letter_id="W">0.000000</value>
<value letter_id="Y">0.000000</value>
</alphabet_array>
<alphabet_array>
<value letter_id="A">0.021739</value>
<value letter_id="C">0.000000</value>
<value letter_id="D">0.000000</value>
<value letter_id="E">0.000000</value>
<value letter_id="F">0.000000</value>
<value letter_id="G">0.021739</value>
<value letter_id="H">0.000000</value>
<value letter_id="I">0.043478</value>
<value letter_id="K">0.000000</value>
<value letter_id="L">0.000000</value>
<value letter_id="M">0.000000</value>
<value letter_id="N">0.000000</value>
<value letter_id="P">0.000000</value>
<value letter_id="Q">0.000000</value>
<value letter_id="R">0.000000</value>
<value letter_id="S">0.021739</value>
<value letter_id="T">0.630435</value>
<value letter_id="V">0.260870</value>
<value letter_id="W">0.000000</value>
<value letter_id="Y">0.000000</value>
</alphabet_array>
<alphabet_array>
<value letter_id="A">0.000000</value>
<value letter_id="C">0.000000</value>
<value letter_id="D">0.000000</value>
<value letter_id="E">0.000000</value>
<value letter_id="F">0.000000</value>
<value letter_id="G">0.000000</value>
<value letter_id="H">0.000000</value>
<value letter_id="I">0.000000</value>
<value letter_id="K">0.000000</value>
<value letter_id="L">0.000000</value>
<value letter_id="M">0.000000</value>
<value letter_id="N">0.000000</value>
<value letter_id="P">1.000000</value>
<value letter_id="Q">0.000000</value>
<value letter_id="R">0.000000</value>
<value letter_id="S">0.000000</value>
<value letter_id="T">0.000000</value>
<value letter_id="V">0.000000</value>
<value letter_id="W">0.000000</value>
<value letter_id="Y">0.000000</value>
</alphabet_array>
<alphabet_array>
<value letter_id="A">0.000000</value>
<value letter_id="C">0.000000</value>
<value letter_id="D">0.000000</value>
<value letter_id="E">0.000000</value>
<value letter_id="F">0.000000</value>
<value letter_id="G">0.000000</value>
<value letter_id="H">0.000000</value>
<value letter_id="I">0.000000</value>
<value letter_id="K">0.913043</value>
<value letter_id="L">0.000000</value>
<value letter_id="M">0.000000</value>
<value letter_id="N">0.021739</value>
<value letter_id="P">0.000000</value>
<value letter_id="Q">0.000000</value>
<value letter_id="R">0.000000</value>
<value letter_id="S">0.065217</value>
<value letter_id="T">0.000000</value>
<value letter_id="V">0.000000</value>
<value letter_id="W">0.000000</value>
<value letter_id="Y">0.000000</value>
</alphabet_array>
<alphabet_array>
<value letter_id="A">0.065217</value>
<value letter_id="C">0.000000</value>
<value letter_id="D">0.000000</value>
<value letter_id="E">0.000000</value>
<value letter_id="F">0.000000</value>
<value letter_id="G">0.086957</value>
<value letter_id="H">0.000000</value>
<value letter_id="I">0.021739</value>
<value letter_id="K">0.217391</value>
<value letter_id="L">0.086957</value>
<value letter_id="M">0.021739</value>
<value letter_id="N">0.021739</value>
<value letter_id="P">0.000000</value>
<value letter_id="Q">0.152174</value>
<value letter_id="R">0.043478</value>
<value letter_id="S">0.152174</value>
<value letter_id="T">0.130435</value>
<value letter_id="V">0.000000</value>
<value letter_id="W">0.000000</value>
<value letter_id="Y">0.000000</value>
</alphabet_array>
<alphabet_array>
<value letter_id="A">0.000000</value>
<value letter_id="C">0.000000</value>
<value letter_id="D">0.000000</value>
<value letter_id="E">0.000000</value>
<value letter_id="F">0.000000</value>
<value letter_id="G">0.000000</value>
<value letter_id="H">0.000000</value>
<value letter_id="I">0.608696</value>
<value letter_id="K">0.000000</value>
<value letter_id="L">0.043478</value>
<value letter_id="M">0.000000</value>
<value letter_id="N">0.000000</value>
<value letter_id="P">0.000000</value>
<value letter_id="Q">0.000000</value>
<value letter_id="R">0.000000</value>
<value letter_id="S">0.000000</value>
<value letter_id="T">0.000000</value>
<value letter_id="V">0.347826</value>
<value letter_id="W">0.000000</value>
<value letter_id="Y">0.000000</value>
</alphabet_array>
<alphabet_array>
<value letter_id="A">0.000000</value>
<value letter_id="C">0.000000</value>
<value letter_id="D">0.000000</value>
<value letter_id="E">0.000000</value>
<value letter_id="F">0.000000</value>
<value letter_id="G">0.000000</value>
<value letter_id="H">0.000000</value>
<value letter_id="I">0.000000</value>
<value letter_id="K">0.000000</value>
<value letter_id="L">0.673913</value>
<value letter_id="M">0.195652</value>
<value letter_id="N">0.000000</value>
<value letter_id="P">0.000000</value>
<value letter_id="Q">0.000000</value>
<value letter_id="R">0.130435</value>
<value letter_id="S">0.000000</value>
<value letter_id="T">0.000000</value>
<value letter_id="V">0.000000</value>
<value letter_id="W">0.000000</value>
<value letter_id="Y">0.000000</value>
</alphabet_array>
<alphabet_array>
<value letter_id="A">0.000000</value>
<value letter_id="C">0.000000</value>
<value letter_id="D">0.086957</value>
<value letter_id="E">0.391304</value>
<value letter_id="F">0.000000</value>
<value letter_id="G">0.000000</value>
<value letter_id="H">0.021739</value>
<value letter_id="I">0.000000</value>
<value letter_id="K">0.130435</value>
<value letter_id="L">0.000000</value>
<value letter_id="M">0.000000</value>
<value letter_id="N">0.000000</value>
<value letter_id="P">0.000000</value>
<value letter_id="Q">0.217391</value>
<value letter_id="R">0.152174</value>
<value letter_id="S">0.000000</value>
<value letter_id="T">0.000000</value>
<value letter_id="V">0.000000</value>
<value letter_id="W">0.000000</value>
<value letter_id="Y">0.000000</value>
</alphabet_array>
<alphabet_array>
<value letter_id="A">0.000000</value>
<value letter_id="C">0.000000</value>
<value letter_id="D">0.000000</value>
<value letter_id="E">0.000000</value>
<value letter_id="F">0.021739</value>
<value letter_id="G">0.000000</value>
<value letter_id="H">0.000000</value>
<value letter_id="I">0.043478</value>
<value letter_id="K">0.000000</value>
<value letter_id="L">0.695652</value>
<value letter_id="M">0.065217</value>
<value letter_id="N">0.000000</value>
<value letter_id="P">0.000000</value>
<value letter_id="Q">0.000000</value>
<value letter_id="R">0.000000</value>
<value letter_id="S">0.000000</value>
<value letter_id="T">0.021739</value>
<value letter_id="V">0.130435</value>
<value letter_id="W">0.000000</value>
<value letter_id="Y">0.021739</value>
</alphabet_array>
<alphabet_array>
<value letter_id="A">0.000000</value>
<value letter_id="C">0.000000</value>
<value letter_id="D">0.000000</value>
<value letter_id="E">0.000000</value>
<value letter_id="F">0.000000</value>
<value letter_id="G">0.000000</value>
<value letter_id="H">0.000000</value>
<value letter_id="I">0.000000</value>
<value letter_id="K">0.000000</value>
<value letter_id="L">0.000000</value>
<value letter_id="M">1.000000</value>
<value letter_id="N">0.000000</value>
<value letter_id="P">0.000000</value>
<value letter_id="Q">0.000000</value>
<value letter_id="R">0.000000</value>
<value letter_id="S">0.000000</value>
<value letter_id="T">0.000000</value>
<value letter_id="V">0.000000</value>
<value letter_id="W">0.000000</value>
<value letter_id="Y">0.000000</value>
</alphabet_array>
<alphabet_array>
<value letter_id="A">0.000000</value>
<value letter_id="C">0.000000</value>
<value letter_id="D">0.130435</value>
<value letter_id="E">0.000000</value>
<value letter_id="F">0.000000</value>
<value letter_id="G">0.195652</value>
<value letter_id="H">0.000000</value>
<value letter_id="I">0.000000</value>
<value letter_id="K">0.152174</value>
<value letter_id="L">0.000000</value>
<value letter_id="M">0.000000</value>
<value letter_id="N">0.413043</value>
<value letter_id="P">0.000000</value>
<value letter_id="Q">0.065217</value>
<value letter_id="R">0.000000</value>
<value letter_id="S">0.043478</value>
<value letter_id="T">0.000000</value>
<value letter_id="V">0.000000</value>
<value letter_id="W">0.000000</value>
<value letter_id="Y">0.000000</value>
</alphabet_array>
<alphabet_array>
<value letter_id="A">0.000000</value>
<value letter_id="C">0.000000</value>
<value letter_id="D">0.021739</value>
<value letter_id="E">0.021739</value>
<value letter_id="F">0.000000</value>
<value letter_id="G">0.000000</value>
<value letter_id="H">0.000000</value>
<value letter_id="I">0.086957</value>
<value letter_id="K">0.000000</value>
<value letter_id="L">0.021739</value>
<value letter_id="M">0.000000</value>
<value letter_id="N">0.000000</value>
<value letter_id="P">0.000000</value>
<value letter_id="Q">0.000000</value>
<value letter_id="R">0.000000</value>
<value letter_id="S">0.021739</value>
<value letter_id="T">0.021739</value>
<value letter_id="V">0.804348</value>
<value letter_id="W">0.000000</value>
<value letter_id="Y">0.000000</value>
</alphabet_array>
<alphabet_array>
<value letter_id="A">0.000000</value>
<value letter_id="C">0.000000</value>
<value letter_id="D">0.173913</value>
<value letter_id="E">0.239130</value>
<value letter_id="F">0.000000</value>
<value letter_id="G">0.000000</value>
<value letter_id="H">0.000000</value>
<value letter_id="I">0.000000</value>
<value letter_id="K">0.304348</value>
<value letter_id="L">0.000000</value>
<value letter_id="M">0.000000</value>
<value letter_id="N">0.021739</value>
<value letter_id="P">0.195652</value>
<value letter_id="Q">0.021739</value>
<value letter_id="R">0.021739</value>
<value letter_id="S">0.000000</value>
<value letter_id="T">0.021739</value>
<value letter_id="V">0.000000</value>
<value letter_id="W">0.000000</value>
<value letter_id="Y">0.000000</value>
</alphabet_array>
<alphabet_array>
<value letter_id="A">0.000000</value>
<value letter_id="C">0.021739</value>
<value letter_id="D">0.108696</value>
<value letter_id="E">0.000000</value>
<value letter_id="F">0.000000</value>
<value letter_id="G">0.782609</value>
<value letter_id="H">0.000000</value>
<value letter_id="I">0.000000</value>
<value letter_id="K">0.021739</value>
<value letter_id="L">0.000000</value>
<value letter_id="M">0.000000</value>
<value letter_id="N">0.000000</value>
<value letter_id="P">0.000000</value>
<value letter_id="Q">0.000000</value>
<value letter_id="R">0.021739</value>
<value letter_id="S">0.021739</value>
<value letter_id="T">0.000000</value>
<value letter_id="V">0.000000</value>
<value letter_id="W">0.021739</value>
<value letter_id="Y">0.000000</value>
</alphabet_array>
<alphabet_array>
<value letter_id="A">0.000000</value>
<value letter_id="C">0.000000</value>
<value letter_id="D">0.000000</value>
<value letter_id="E">0.000000</value>
<value letter_id="F">0.000000</value>
<value letter_id="G">0.000000</value>
<value letter_id="H">0.000000</value>
<value letter_id="I">0.000000</value>
<value letter_id="K">0.000000</value>
<value letter_id="L">1.000000</value>
<value letter_id="M">0.000000</value>
<value letter_id="N">0.000000</value>
<value letter_id="P">0.000000</value>
<value letter_id="Q">0.000000</value>
<value letter_id="R">0.000000</value>
<value letter_id="S">0.000000</value>
<value letter_id="T">0.000000</value>
<value letter_id="V">0.000000</value>
<value letter_id="W">0.000000</value>
<value letter_id="Y">0.000000</value>
</alphabet_array>
<alphabet_array>
<value letter_id="A">0.000000</value>
<value letter_id="C">0.000000</value>
<value letter_id="D">0.000000</value>
<value letter_id="E">0.000000</value>
<value letter_id="F">0.000000</value>
<value letter_id="G">0.000000</value>
<value letter_id="H">0.000000</value>
<value letter_id="I">0.000000</value>
<value letter_id="K">0.021739</value>
<value letter_id="L">0.000000</value>
<value letter_id="M">0.000000</value>
<value letter_id="N">0.000000</value>
<value letter_id="P">0.000000</value>
<value letter_id="Q">0.000000</value>
<value letter_id="R">0.000000</value>
<value letter_id="S">0.086957</value>
<value letter_id="T">0.891304</value>
<value letter_id="V">0.000000</value>
<value letter_id="W">0.000000</value>
<value letter_id="Y">0.000000</value>
</alphabet_array>
<alphabet_array>
<value letter_id="A">0.000000</value>
<value letter_id="C">0.000000</value>
<value letter_id="D">0.000000</value>
<value letter_id="E">0.000000</value>
<value letter_id="F">0.000000</value>
<value letter_id="G">0.000000</value>
<value letter_id="H">0.000000</value>
<value letter_id="I">0.239130</value>
<value letter_id="K">0.000000</value>
<value letter_id="L">0.282609</value>
<value letter_id="M">0.000000</value>
<value letter_id="N">0.130435</value>
<value letter_id="P">0.000000</value>
<value letter_id="Q">0.000000</value>
<value letter_id="R">0.347826</value>
<value letter_id="S">0.000000</value>
<value letter_id="T">0.000000</value>
<value letter_id="V">0.000000</value>
<value letter_id="W">0.000000</value>
<value letter_id="Y">0.000000</value>
</alphabet_array>
<alphabet_array>
<value letter_id="A">0.173913</value>
<value letter_id="C">0.000000</value>
<value letter_id="D">0.130435</value>
<value letter_id="E">0.282609</value>
<value letter_id="F">0.043478</value>
<value letter_id="G">0.000000</value>
<value letter_id="H">0.065217</value>
<value letter_id="I">0.021739</value>
<value letter_id="K">0.000000</value>
<value letter_id="L">0.000000</value>
<value letter_id="M">0.000000</value>
<value letter_id="N">0.000000</value>
<value letter_id="P">0.000000</value>
<value letter_id="Q">0.000000</value>
<value letter_id="R">0.021739</value>
<value letter_id="S">0.065217</value>
<value letter_id="T">0.000000</value>
<value letter_id="V">0.000000</value>
<value letter_id="W">0.000000</value>
<value letter_id="Y">0.195652</value>
</alphabet_array>
<alphabet_array>
<value letter_id="A">0.000000</value>
<value letter_id="C">0.000000</value>
<value letter_id="D">0.000000</value>
<value letter_id="E">0.130435</value>
<value letter_id="F">0.000000</value>
<value letter_id="G">0.000000</value>
<value letter_id="H">0.500000</value>
<value letter_id="I">0.000000</value>
<value letter_id="K">0.000000</value>
<value letter_id="L">0.000000</value>
<value letter_id="M">0.000000</value>
<value letter_id="N">0.347826</value>
<value letter_id="P">0.000000</value>
<value letter_id="Q">0.021739</value>
<value letter_id="R">0.000000</value>
<value letter_id="S">0.000000</value>
<value letter_id="T">0.000000</value>
<value letter_id="V">0.000000</value>
<value letter_id="W">0.000000</value>
<value letter_id="Y">0.000000</value>
</alphabet_array>
<alphabet_array>
<value letter_id="A">0.000000</value>
<value letter_id="C">0.000000</value>
<value letter_id="D">0.000000</value>
<value letter_id="E">0.000000</value>
<value letter_id="F">0.000000</value>
<value letter_id="G">0.000000</value>
<value letter_id="H">0.000000</value>
<value letter_id="I">0.065217</value>
<value letter_id="K">0.000000</value>
<value letter_id="L">0.130435</value>
<value letter_id="M">0.000000</value>
<value letter_id="N">0.000000</value>
<value letter_id="P">0.000000</value>
<value letter_id="Q">0.000000</value>
<value letter_id="R">0.000000</value>
<value letter_id="S">0.000000</value>
<value letter_id="T">0.000000</value>
<value letter_id="V">0.804348</value>
<value letter_id="W">0.000000</value>
<value letter_id="Y">0.000000</value>
</alphabet_array>
<alphabet_array>
<value letter_id="A">0.369565</value>
<value letter_id="C">0.000000</value>
<value letter_id="D">0.000000</value>
<value letter_id="E">0.000000</value>
<value letter_id="F">0.000000</value>
<value letter_id="G">0.000000</value>
<value letter_id="H">0.000000</value>
<value letter_id="I">0.000000</value>
<value letter_id="K">0.630435</value>
<value letter_id="L">0.000000</value>
<value letter_id="M">0.000000</value>
<value letter_id="N">0.000000</value>
<value letter_id="P">0.000000</value>
<value letter_id="Q">0.000000</value>
<value letter_id="R">0.000000</value>
<value letter_id="S">0.000000</value>
<value letter_id="T">0.000000</value>
<value letter_id="V">0.000000</value>
<value letter_id="W">0.000000</value>
<value letter_id="Y">0.000000</value>
</alphabet_array>
<alphabet_array>
<value letter_id="A">0.000000</value>
<value letter_id="C">0.000000</value>
<value letter_id="D">0.000000</value>
<value letter_id="E">0.000000</value>
<value letter_id="F">0.000000</value>
<value letter_id="G">0.000000</value>
<value letter_id="H">0.000000</value>
<value letter_id="I">0.000000</value>
<value letter_id="K">0.000000</value>
<value letter_id="L">0.000000</value>
<value letter_id="M">0.000000</value>
<value letter_id="N">0.000000</value>
<value letter_id="P">0.000000</value>
<value letter_id="Q">0.000000</value>
<value letter_id="R">0.000000</value>
<value letter_id="S">1.000000</value>
<value letter_id="T">0.000000</value>
<value letter_id="V">0.000000</value>
<value letter_id="W">0.000000</value>
<value letter_id="Y">0.000000</value>
</alphabet_array>
<alphabet_array>
<value letter_id="A">0.000000</value>
<value letter_id="C">0.000000</value>
<value letter_id="D">0.000000</value>
<value letter_id="E">0.000000</value>
<value letter_id="F">0.000000</value>
<value letter_id="G">0.000000</value>
<value letter_id="H">1.000000</value>
<value letter_id="I">0.000000</value>
<value letter_id="K">0.000000</value>
<value letter_id="L">0.000000</value>
<value letter_id="M">0.000000</value>
<value letter_id="N">0.000000</value>
<value letter_id="P">0.000000</value>
<value letter_id="Q">0.000000</value>
<value letter_id="R">0.000000</value>
<value letter_id="S">0.000000</value>
<value letter_id="T">0.000000</value>
<value letter_id="V">0.000000</value>
<value letter_id="W">0.000000</value>
<value letter_id="Y">0.000000</value>
</alphabet_array>
<alphabet_array>
<value letter_id="A">0.000000</value>
<value letter_id="C">0.000000</value>
<value letter_id="D">0.000000</value>
<value letter_id="E">0.000000</value>
<value letter_id="F">0.000000</value>
<value letter_id="G">0.000000</value>
<value letter_id="H">0.000000</value>
<value letter_id="I">0.000000</value>
<value letter_id="K">0.000000</value>
<value letter_id="L">1.000000</value>
<value letter_id="M">0.000000</value>
<value letter_id="N">0.000000</value>
<value letter_id="P">0.000000</value>
<value letter_id="Q">0.000000</value>
<value letter_id="R">0.000000</value>
<value letter_id="S">0.000000</value>
<value letter_id="T">0.000000</value>
<value letter_id="V">0.000000</value>
<value letter_id="W">0.000000</value>
<value letter_id="Y">0.000000</value>
</alphabet_array>
<alphabet_array>
<value letter_id="A">0.000000</value>
<value letter_id="C">0.000000</value>
<value letter_id="D">0.000000</value>
<value letter_id="E">0.000000</value>
<value letter_id="F">0.000000</value>
<value letter_id="G">0.000000</value>
<value letter_id="H">0.000000</value>
<value letter_id="I">0.000000</value>
<value letter_id="K">0.000000</value>
<value letter_id="L">0.000000</value>
<value letter_id="M">0.000000</value>
<value letter_id="N">0.000000</value>
<value letter_id="P">0.000000</value>
<value letter_id="Q">1.000000</value>
<value letter_id="R">0.000000</value>
<value letter_id="S">0.000000</value>
<value letter_id="T">0.000000</value>
<value letter_id="V">0.000000</value>
<value letter_id="W">0.000000</value>
<value letter_id="Y">0.000000</value>
</alphabet_array>
<alphabet_array>
<value letter_id="A">0.000000</value>
<value letter_id="C">0.000000</value>
<value letter_id="D">0.000000</value>
<value letter_id="E">0.000000</value>
<value letter_id="F">0.000000</value>
<value letter_id="G">0.000000</value>
<value letter_id="H">0.000000</value>
<value letter_id="I">0.000000</value>
<value letter_id="K">0.739130</value>
<value letter_id="L">0.000000</value>
<value letter_id="M">0.217391</value>
<value letter_id="N">0.000000</value>
<value letter_id="P">0.000000</value>
<value letter_id="Q">0.000000</value>
<value letter_id="R">0.000000</value>
<value letter_id="S">0.000000</value>
<value letter_id="T">0.000000</value>
<value letter_id="V">0.043478</value>
<value letter_id="W">0.000000</value>
<value letter_id="Y">0.000000</value>
</alphabet_array>
<alphabet_array>
<value letter_id="A">0.000000</value>
<value letter_id="C">0.021739</value>
<value letter_id="D">0.000000</value>
<value letter_id="E">0.000000</value>
<value letter_id="F">0.086957</value>
<value letter_id="G">0.000000</value>
<value letter_id="H">0.021739</value>
<value letter_id="I">0.000000</value>
<value letter_id="K">0.000000</value>
<value letter_id="L">0.021739</value>
<value letter_id="M">0.000000</value>
<value letter_id="N">0.000000</value>
<value letter_id="P">0.000000</value>
<value letter_id="Q">0.000000</value>
<value letter_id="R">0.000000</value>
<value letter_id="S">0.000000</value>
<value letter_id="T">0.000000</value>
<value letter_id="V">0.000000</value>
<value letter_id="W">0.000000</value>
<value letter_id="Y">0.847826</value>
</alphabet_array>
<alphabet_array>
<value letter_id="A">0.000000</value>
<value letter_id="C">0.000000</value>
<value letter_id="D">0.000000</value>
<value letter_id="E">0.000000</value>
<value letter_id="F">0.021739</value>
<value letter_id="G">0.000000</value>
<value letter_id="H">0.021739</value>
<value letter_id="I">0.000000</value>
<value letter_id="K">0.021739</value>
<value letter_id="L">0.000000</value>
<value letter_id="M">0.000000</value>
<value letter_id="N">0.000000</value>
<value letter_id="P">0.000000</value>
<value letter_id="Q">0.000000</value>
<value letter_id="R">0.934783</value>
<value letter_id="S">0.000000</value>
<value letter_id="T">0.000000</value>
<value letter_id="V">0.000000</value>
<value letter_id="W">0.000000</value>
<value letter_id="Y">0.000000</value>
</alphabet_array>
<alphabet_array>
<value letter_id="A">0.000000</value>
<value letter_id="C">0.000000</value>
<value letter_id="D">0.021739</value>
<value letter_id="E">0.000000</value>
<value letter_id="F">0.000000</value>
<value letter_id="G">0.021739</value>
<value letter_id="H">0.000000</value>
<value letter_id="I">0.065217</value>
<value letter_id="K">0.000000</value>
<value letter_id="L">0.500000</value>
<value letter_id="M">0.043478</value>
<value letter_id="N">0.000000</value>
<value letter_id="P">0.000000</value>
<value letter_id="Q">0.021739</value>
<value letter_id="R">0.000000</value>
<value letter_id="S">0.173913</value>
<value letter_id="T">0.152174</value>
<value letter_id="V">0.000000</value>
<value letter_id="W">0.000000</value>
<value letter_id="Y">0.000000</value>
</alphabet_array>
<alphabet_array>
<value letter_id="A">0.108696</value>
<value letter_id="C">0.000000</value>
<value letter_id="D">0.000000</value>
<value letter_id="E">0.000000</value>
<value letter_id="F">0.021739</value>
<value letter_id="G">0.108696</value>
<value letter_id="H">0.173913</value>
<value letter_id="I">0.043478</value>
<value letter_id="K">0.065217</value>
<value letter_id="L">0.000000</value>
<value letter_id="M">0.021739</value>
<value letter_id="N">0.000000</value>
<value letter_id="P">0.000000</value>
<value letter_id="Q">0.065217</value>
<value letter_id="R">0.000000</value>
<value letter_id="S">0.043478</value>
<value letter_id="T">0.021739</value>
<value letter_id="V">0.108696</value>
<value letter_id="W">0.000000</value>
<value letter_id="Y">0.217391</value>
</alphabet_array>
</alphabet_matrix>
</probabilities>
<regular_expression> [KR]A[TV]PKK[IV]L[EQ]LMNV[KE]GLT[RLI]E[HN]V[KA]SHLQ[KM]YRLY </regular_expression>
<contributing_sites>
<contributing_site sequence_id="sequence_45" position="126" strand="none" pvalue="4.83e-35">
<left_flank>VAAVNQLGID</left_flank>
<site>
<letter_ref letter_id="K"/>
<letter_ref letter_id="A"/>
<letter_ref letter_id="V"/>
<letter_ref letter_id="P"/>
<letter_ref letter_id="K"/>
<letter_ref letter_id="K"/>
<letter_ref letter_id="I"/>
<letter_ref letter_id="L"/>
<letter_ref letter_id="E"/>
<letter_ref letter_id="L"/>
<letter_ref letter_id="M"/>
<letter_ref letter_id="N"/>
<letter_ref letter_id="V"/>
<letter_ref letter_id="P"/>
<letter_ref letter_id="G"/>
<letter_ref letter_id="L"/>
<letter_ref letter_id="T"/>
<letter_ref letter_id="R"/>
<letter_ref letter_id="E"/>
<letter_ref letter_id="N"/>
<letter_ref letter_id="V"/>
<letter_ref letter_id="A"/>
<letter_ref letter_id="S"/>
<letter_ref letter_id="H"/>
<letter_ref letter_id="L"/>
<letter_ref letter_id="Q"/>
<letter_ref letter_id="K"/>
<letter_ref letter_id="Y"/>
<letter_ref letter_id="R"/>
<letter_ref letter_id="L"/>
<letter_ref letter_id="Y"/>
</site>
<right_flank>LRRLSGVSPH</right_flank>
</contributing_site>
<contributing_site sequence_id="sequence_22" position="226" strand="none" pvalue="4.83e-35">
<left_flank>VAAVNQLGID</left_flank>
<site>
<letter_ref letter_id="K"/>
<letter_ref letter_id="A"/>
<letter_ref letter_id="V"/>
<letter_ref letter_id="P"/>
<letter_ref letter_id="K"/>
<letter_ref letter_id="K"/>
<letter_ref letter_id="I"/>
<letter_ref letter_id="L"/>
<letter_ref letter_id="E"/>
<letter_ref letter_id="L"/>
<letter_ref letter_id="M"/>
<letter_ref letter_id="N"/>
<letter_ref letter_id="V"/>
<letter_ref letter_id="P"/>
<letter_ref letter_id="G"/>
<letter_ref letter_id="L"/>
<letter_ref letter_id="T"/>
<letter_ref letter_id="R"/>
<letter_ref letter_id="E"/>
<letter_ref letter_id="N"/>
<letter_ref letter_id="V"/>
<letter_ref letter_id="A"/>
<letter_ref letter_id="S"/>
<letter_ref letter_id="H"/>
<letter_ref letter_id="L"/>
<letter_ref letter_id="Q"/>
<letter_ref letter_id="K"/>
<letter_ref letter_id="Y"/>
<letter_ref letter_id="R"/>
<letter_ref letter_id="L"/>
<letter_ref letter_id="Y"/>
</site>
<right_flank>LRRLSGIAQH</right_flank>
</contributing_site>
<contributing_site sequence_id="sequence_4" position="234" strand="none" pvalue="4.48e-34">
<left_flank>VSAVNQLGLE</left_flank>
<site>
<letter_ref letter_id="K"/>
<letter_ref letter_id="A"/>
<letter_ref letter_id="V"/>
<letter_ref letter_id="P"/>
<letter_ref letter_id="K"/>
<letter_ref letter_id="K"/>
<letter_ref letter_id="I"/>
<letter_ref letter_id="L"/>
<letter_ref letter_id="D"/>
<letter_ref letter_id="L"/>
<letter_ref letter_id="M"/>
<letter_ref letter_id="N"/>
<letter_ref letter_id="V"/>
<letter_ref letter_id="E"/>
<letter_ref letter_id="G"/>
<letter_ref letter_id="L"/>
<letter_ref letter_id="T"/>
<letter_ref letter_id="R"/>
<letter_ref letter_id="E"/>
<letter_ref letter_id="N"/>
<letter_ref letter_id="V"/>
<letter_ref letter_id="A"/>
<letter_ref letter_id="S"/>
<letter_ref letter_id="H"/>
<letter_ref letter_id="L"/>
<letter_ref letter_id="Q"/>
<letter_ref letter_id="K"/>
<letter_ref letter_id="Y"/>
<letter_ref letter_id="R"/>
<letter_ref letter_id="L"/>
<letter_ref letter_id="Y"/>
</site>
<right_flank>LKRISNVASQ</right_flank>
</contributing_site>
<contributing_site sequence_id="sequence_47" position="181" strand="none" pvalue="3.11e-33">
<left_flank>VDVVAHLGIK</left_flank>
<site>
<letter_ref letter_id="N"/>
<letter_ref letter_id="A"/>
<letter_ref letter_id="V"/>
<letter_ref letter_id="P"/>
<letter_ref letter_id="K"/>
<letter_ref letter_id="T"/>
<letter_ref letter_id="I"/>
<letter_ref letter_id="M"/>
<letter_ref letter_id="Q"/>
<letter_ref letter_id="L"/>
<letter_ref letter_id="M"/>
<letter_ref letter_id="N"/>
<letter_ref letter_id="V"/>
<letter_ref letter_id="E"/>
<letter_ref letter_id="G"/>
<letter_ref letter_id="L"/>
<letter_ref letter_id="T"/>
<letter_ref letter_id="R"/>
<letter_ref letter_id="E"/>
<letter_ref letter_id="N"/>
<letter_ref letter_id="V"/>
<letter_ref letter_id="A"/>
<letter_ref letter_id="S"/>
<letter_ref letter_id="H"/>
<letter_ref letter_id="L"/>
<letter_ref letter_id="Q"/>
<letter_ref letter_id="K"/>
<letter_ref letter_id="Y"/>
<letter_ref letter_id="R"/>
<letter_ref letter_id="L"/>
<letter_ref letter_id="Y"/>
</site>
<right_flank>LKRMQGSSNE</right_flank>
</contributing_site>
<contributing_site sequence_id="sequence_3" position="255" strand="none" pvalue="2.04e-32">
<left_flank>EAVNKLGGSE</left_flank>
<site>
<letter_ref letter_id="N"/>
<letter_ref letter_id="A"/>
<letter_ref letter_id="T"/>
<letter_ref letter_id="P"/>
<letter_ref letter_id="K"/>
<letter_ref letter_id="G"/>
<letter_ref letter_id="V"/>
<letter_ref letter_id="L"/>
<letter_ref letter_id="K"/>
<letter_ref letter_id="L"/>
<letter_ref letter_id="M"/>
<letter_ref letter_id="N"/>
<letter_ref letter_id="V"/>
<letter_ref letter_id="E"/>
<letter_ref letter_id="G"/>
<letter_ref letter_id="L"/>
<letter_ref letter_id="T"/>
<letter_ref letter_id="I"/>
<letter_ref letter_id="Y"/>
<letter_ref letter_id="H"/>
<letter_ref letter_id="V"/>
<letter_ref letter_id="K"/>
<letter_ref letter_id="S"/>
<letter_ref letter_id="H"/>
<letter_ref letter_id="L"/>
<letter_ref letter_id="Q"/>
<letter_ref letter_id="K"/>
<letter_ref letter_id="Y"/>
<letter_ref letter_id="R"/>
<letter_ref letter_id="T"/>
<letter_ref letter_id="A"/>
</site>
<right_flank>RYKPESSEGS</right_flank>
</contributing_site>
<contributing_site sequence_id="sequence_18" position="69" strand="none" pvalue="2.82e-32">
<left_flank>DAITQLGGPD</left_flank>
<site>
<letter_ref letter_id="R"/>
<letter_ref letter_id="A"/>
<letter_ref letter_id="T"/>
<letter_ref letter_id="P"/>
<letter_ref letter_id="K"/>
<letter_ref letter_id="G"/>
<letter_ref letter_id="V"/>
<letter_ref letter_id="L"/>
<letter_ref letter_id="R"/>
<letter_ref letter_id="V"/>
<letter_ref letter_id="M"/>
<letter_ref letter_id="G"/>
<letter_ref letter_id="V"/>
<letter_ref letter_id="P"/>
<letter_ref letter_id="G"/>
<letter_ref letter_id="L"/>
<letter_ref letter_id="T"/>
<letter_ref letter_id="I"/>
<letter_ref letter_id="Y"/>
<letter_ref letter_id="H"/>
<letter_ref letter_id="V"/>
<letter_ref letter_id="K"/>
<letter_ref letter_id="S"/>
<letter_ref letter_id="H"/>
<letter_ref letter_id="L"/>
<letter_ref letter_id="Q"/>
<letter_ref letter_id="K"/>
<letter_ref letter_id="Y"/>
<letter_ref letter_id="R"/>
<letter_ref letter_id="L"/>
<letter_ref letter_id="A"/>
</site>
<right_flank>KYLPESPADG</right_flank>
</contributing_site>
<contributing_site sequence_id="sequence_20" position="236" strand="none" pvalue="3.86e-32">
<left_flank>VAAVNILGYE</left_flank>
<site>
<letter_ref letter_id="K"/>
<letter_ref letter_id="A"/>
<letter_ref letter_id="V"/>
<letter_ref letter_id="P"/>
<letter_ref letter_id="K"/>
<letter_ref letter_id="K"/>
<letter_ref letter_id="I"/>
<letter_ref letter_id="L"/>
<letter_ref letter_id="D"/>
<letter_ref letter_id="L"/>
<letter_ref letter_id="M"/>
<letter_ref letter_id="N"/>
<letter_ref letter_id="V"/>
<letter_ref letter_id="E"/>
<letter_ref letter_id="G"/>
<letter_ref letter_id="L"/>
<letter_ref letter_id="T"/>
<letter_ref letter_id="R"/>
<letter_ref letter_id="E"/>
<letter_ref letter_id="N"/>
<letter_ref letter_id="V"/>
<letter_ref letter_id="A"/>
<letter_ref letter_id="S"/>
<letter_ref letter_id="H"/>
<letter_ref letter_id="L"/>
<letter_ref letter_id="Q"/>
<letter_ref letter_id="K"/>
<letter_ref letter_id="Y"/>
<letter_ref letter_id="R"/>
<letter_ref letter_id="Q"/>
<letter_ref letter_id="Y"/>
</site>
<right_flank>LKKLCSEEAQ</right_flank>
</contributing_site>
<contributing_site sequence_id="sequence_13" position="291" strand="none" pvalue="4.50e-32">
<left_flank>EAVNKLGGSE</left_flank>
<site>
<letter_ref letter_id="R"/>
<letter_ref letter_id="A"/>
<letter_ref letter_id="T"/>
<letter_ref letter_id="P"/>
<letter_ref letter_id="K"/>
<letter_ref letter_id="G"/>
<letter_ref letter_id="V"/>
<letter_ref letter_id="L"/>
<letter_ref letter_id="K"/>
<letter_ref letter_id="L"/>
<letter_ref letter_id="M"/>
<letter_ref letter_id="Q"/>
<letter_ref letter_id="V"/>
<letter_ref letter_id="E"/>
<letter_ref letter_id="G"/>
<letter_ref letter_id="L"/>
<letter_ref letter_id="T"/>
<letter_ref letter_id="I"/>
<letter_ref letter_id="Y"/>
<letter_ref letter_id="H"/>
<letter_ref letter_id="V"/>
<letter_ref letter_id="K"/>
<letter_ref letter_id="S"/>
<letter_ref letter_id="H"/>
<letter_ref letter_id="L"/>
<letter_ref letter_id="Q"/>
<letter_ref letter_id="K"/>
<letter_ref letter_id="Y"/>
<letter_ref letter_id="R"/>
<letter_ref letter_id="T"/>
<letter_ref letter_id="A"/>
</site>
<right_flank>RYQPESSKGS</right_flank>
</contributing_site>
<contributing_site sequence_id="sequence_33" position="120" strand="none" pvalue="1.99e-31">
<left_flank>VDAVAHLGIK</left_flank>
<site>
<letter_ref letter_id="N"/>
<letter_ref letter_id="A"/>
<letter_ref letter_id="V"/>
<letter_ref letter_id="P"/>
<letter_ref letter_id="K"/>
<letter_ref letter_id="T"/>
<letter_ref letter_id="I"/>
<letter_ref letter_id="M"/>
<letter_ref letter_id="Q"/>
<letter_ref letter_id="L"/>
<letter_ref letter_id="M"/>
<letter_ref letter_id="S"/>
<letter_ref letter_id="V"/>
<letter_ref letter_id="D"/>
<letter_ref letter_id="G"/>
<letter_ref letter_id="L"/>
<letter_ref letter_id="T"/>
<letter_ref letter_id="R"/>
<letter_ref letter_id="E"/>
<letter_ref letter_id="N"/>
<letter_ref letter_id="V"/>
<letter_ref letter_id="A"/>
<letter_ref letter_id="S"/>
<letter_ref letter_id="H"/>
<letter_ref letter_id="L"/>
<letter_ref letter_id="Q"/>
<letter_ref letter_id="K"/>
<letter_ref letter_id="Y"/>
<letter_ref letter_id="R"/>
<letter_ref letter_id="L"/>
<letter_ref letter_id="Y"/>
</site>
<right_flank>LKRMQGLSGG</right_flank>
</contributing_site>
<contributing_site sequence_id="sequence_26" position="220" strand="none" pvalue="1.99e-31">
<left_flank>VNAVNQLGID</left_flank>
<site>
<letter_ref letter_id="K"/>
<letter_ref letter_id="A"/>
<letter_ref letter_id="V"/>
<letter_ref letter_id="P"/>
<letter_ref letter_id="K"/>
<letter_ref letter_id="K"/>
<letter_ref letter_id="I"/>
<letter_ref letter_id="L"/>
<letter_ref letter_id="D"/>
<letter_ref letter_id="L"/>
<letter_ref letter_id="M"/>
<letter_ref letter_id="N"/>
<letter_ref letter_id="V"/>
<letter_ref letter_id="E"/>
<letter_ref letter_id="K"/>
<letter_ref letter_id="L"/>
<letter_ref letter_id="T"/>
<letter_ref letter_id="R"/>
<letter_ref letter_id="E"/>
<letter_ref letter_id="N"/>
<letter_ref letter_id="V"/>
<letter_ref letter_id="A"/>
<letter_ref letter_id="S"/>
<letter_ref letter_id="H"/>
<letter_ref letter_id="L"/>
<letter_ref letter_id="Q"/>
<letter_ref letter_id="K"/>
<letter_ref letter_id="Y"/>
<letter_ref letter_id="R"/>
<letter_ref letter_id="L"/>
<letter_ref letter_id="Y"/>
</site>
<right_flank>LKRISCVANQ</right_flank>
</contributing_site>
<contributing_site sequence_id="sequence_17" position="112" strand="none" pvalue="1.99e-31">
<left_flank>VDAVAHLGIK</left_flank>
<site>
<letter_ref letter_id="N"/>
<letter_ref letter_id="A"/>
<letter_ref letter_id="V"/>
<letter_ref letter_id="P"/>
<letter_ref letter_id="K"/>
<letter_ref letter_id="T"/>
<letter_ref letter_id="I"/>
<letter_ref letter_id="M"/>
<letter_ref letter_id="Q"/>
<letter_ref letter_id="L"/>
<letter_ref letter_id="M"/>
<letter_ref letter_id="S"/>
<letter_ref letter_id="V"/>
<letter_ref letter_id="D"/>
<letter_ref letter_id="G"/>
<letter_ref letter_id="L"/>
<letter_ref letter_id="T"/>
<letter_ref letter_id="R"/>
<letter_ref letter_id="E"/>
<letter_ref letter_id="N"/>
<letter_ref letter_id="V"/>
<letter_ref letter_id="A"/>
<letter_ref letter_id="S"/>
<letter_ref letter_id="H"/>
<letter_ref letter_id="L"/>
<letter_ref letter_id="Q"/>
<letter_ref letter_id="K"/>
<letter_ref letter_id="Y"/>
<letter_ref letter_id="R"/>
<letter_ref letter_id="L"/>
<letter_ref letter_id="Y"/>
</site>
<right_flank>LKRMQGISGG</right_flank>
</contributing_site>
<contributing_site sequence_id="sequence_12" position="123" strand="none" pvalue="3.50e-31">
<left_flank>HAVELLGGHE</left_flank>
<site>
<letter_ref letter_id="R"/>
<letter_ref letter_id="A"/>
<letter_ref letter_id="T"/>
<letter_ref letter_id="P"/>
<letter_ref letter_id="K"/>
<letter_ref letter_id="S"/>
<letter_ref letter_id="V"/>
<letter_ref letter_id="L"/>
<letter_ref letter_id="E"/>
<letter_ref letter_id="L"/>
<letter_ref letter_id="M"/>
<letter_ref letter_id="N"/>
<letter_ref letter_id="V"/>
<letter_ref letter_id="K"/>
<letter_ref letter_id="D"/>
<letter_ref letter_id="L"/>
<letter_ref letter_id="T"/>
<letter_ref letter_id="L"/>
<letter_ref letter_id="A"/>
<letter_ref letter_id="H"/>
<letter_ref letter_id="V"/>
<letter_ref letter_id="K"/>
<letter_ref letter_id="S"/>
<letter_ref letter_id="H"/>
<letter_ref letter_id="L"/>
<letter_ref letter_id="Q"/>
<letter_ref letter_id="M"/>
<letter_ref letter_id="Y"/>
<letter_ref letter_id="R"/>
<letter_ref letter_id="T"/>
<letter_ref letter_id="V"/>
</site>
<right_flank>KNTVKETADD</right_flank>
</contributing_site>
[truncated: 19,802 more rows]
